# Supplementary material for: Bis{μ-4,4′-dibromo-2,2′-[o-phenyl­enebis(nitrilo­methyl­idyne)]diphenolato}bis­[chloridomanganese(III)] N,N-dimethyl­formamide disolvate
Source: Acta Crystallogr Sect E Struct Rep Online. 2010 Jan 30;66(Pt 2):m233–4. doi: 10.1107/S1600536810003247 (PMC2979766; doi:10.1107/S1600536810003247)
Supplement: Supplementary file 1 [file e-66-0m233-sup1.cif]

##############################################################################
###                                                                        ###
###        Electronic paper (Acta Crystallographica Section E)             ###
###                                                                        ###
##############################################################################
#                                                                            #
# This CIF contains the data in a paper accepted for publication in Acta     #
# Crystallographica Section E. It conforms to the requirements of Notes      #
# for Authors for Section E, and has been peer reviewed under the auspices   #
# of the IUCr Commission on Journals.                                        #
#                                                                            #
# Full details of the Crystallographic Information File format               #
# are given in the paper "The Crystallographic Information File (CIF):       #
# a New Standard Archive File for Crystallography" by S. R. Hall, F. H.      #
# Allen and I. D. Brown [Acta Cryst. (1991), A47, 655-685].                  #
#                                                                            #
# The current version of the core CIF dictionary is obtainable from          #
# ftp://ftp.iucr.org/pub/cif_core.dic. The current version number is 2.4.    #
#                                                                            #
# Software is freely available for graphical display of the structure(s) in  #
# this CIF.  For information consult the CIF home page http://www.iucr.org/  #
# cif/home.html                                                              #
#                                                                            #
# This file may be used for bona fide research purposes within the           #
# scientific community so long as proper attribution is given to the journal # 
# article from which it was obtained.                                        #
#                                                                            #
##############################################################################
                                             
data_global
_audit_creation_method     SHELXL-97
_journal_date_recd_electronic     2010-01-26
_journal_date_accepted     2010-01-26
_journal_name_full     'Acta Crystallographica, Section E'
_journal_year     2010
_journal_volume     66
_journal_issue      2
_journal_page_first     m233
_journal_page_last     m234
_journal_paper_category     QM
_journal_coeditor_code     XU2722
_publ_contact_author_name     'Dr. Kwang Ha'
_publ_contact_author_address
; School of Applied Chemical Engineering,
  The Research Institute of Catalysis,
  Chonnam National University,
  Gwangju 500-757,
  Republic of Korea
;
_publ_contact_author_email     hakwang@chonnam.ac.kr
_publ_contact_author_fax     '82 62 530 1909'
_publ_contact_author_phone     '82 62 530 1901'
_publ_section_title
;\
Bis{\m-4,4'-dibromo-2,2'-[<i>o</i>-phenylenebis(nitrilomethylidyne)]\
diphenolato}bis[chloridomanganese(III)] <i>N</i>,<i>N</i>-dimethylformamide
disolvate
;
loop_
    _publ_author_name
    _publ_author_footnote
    _publ_author_address
    'Ha, Kwang' .
;
School of Applied Chemical Engineering,
The Research Institute of Catalysis,
Chonnam National University,
Gwangju 500-757,
Republic of Korea
;
data_I
_chemical_name_systematic
;
Bis{\m-4,4'-dibromo-2,2'-[<i>o</i>-
phenylenebis(nitrilomethylidyne)]diphenolato}bis[chloridomanganese(III)]
<i>N</i>,<i>N</i>-dimethylformamide disolvate
;
_chemical_name_common     ?
_chemical_formula_moiety     'C40 H24 Br4 Cl2 Mn2 N4 O4, 2(C3 H7 N O)'
_chemical_formula_sum     'C46 H38 Br4 Cl2 Mn2 N6 O6'
_chemical_formula_structural     ?
_chemical_formula_analytical     ?
_chemical_formula_iupac     '[Mn2 (C20 H12 Br2 N2 O2)2 Cl2], 2C3 H7 N O'
_chemical_formula_weight     1271.24
_chemical_melting_point     ?
_symmetry_cell_setting     Monoclinic
_symmetry_space_group_name_H-M     'P 21/c'
_symmetry_space_group_name_Hall     '-P 2ybc'
loop_
    _symmetry_equiv_pos_as_xyz
    'x, y, z'
    '-x, y+1/2, -z+1/2'
    '-x, -y, -z'
    'x, -y-1/2, z-1/2'
_cell_length_a     9.7804(6)
_cell_length_b     20.1342(12)
_cell_length_c     11.8593(6)
_cell_angle_alpha     90.00
_cell_angle_beta     90.9380(10)
_cell_angle_gamma     90.00
_cell_volume     2335.0(2)
_cell_formula_units_Z     2
_cell_measurement_reflns_used     3984
_cell_measurement_theta_min     2.32
_cell_measurement_theta_max     27.80
_cell_measurement_temperature     200(2)
_exptl_crystal_description     'block'
_exptl_crystal_colour     'brown'
_exptl_crystal_size_max     0.26
_exptl_crystal_size_mid     0.10
_exptl_crystal_size_min     0.07
_exptl_crystal_density_diffrn     1.808
_exptl_crystal_density_meas     ?
_exptl_crystal_density_method     'not measured'
_exptl_crystal_F_000     1256
_exptl_absorpt_coefficient_mu     4.134
_exptl_absorpt_correction_type     Multi-scan
_exptl_absorpt_process_details     '(SADABS; Bruker, 2000)'
_exptl_absorpt_correction_T_min     0.742301
_exptl_absorpt_correction_T_max     1.000000
_exptl_special_details
;
;
_diffrn_ambient_temperature     200(2)
_diffrn_radiation_type     MoK\a
_diffrn_radiation_wavelength     0.71073
_diffrn_radiation_source     'fine-focus sealed tube'
_diffrn_radiation_monochromator     graphite
_diffrn_measurement_device_type     'Bruker SMART 1000 CCD'
_diffrn_measurement_method     '\f and \w scans'
_diffrn_detector_area_resol_mean     ?
_diffrn_reflns_number     17204
_diffrn_reflns_av_R_equivalents     0.0667
_diffrn_reflns_av_sigmaI/netI     0.0910
_diffrn_reflns_theta_min     1.99
_diffrn_reflns_theta_max     28.28
_diffrn_reflns_theta_full     28.28
_diffrn_measured_fraction_theta_max     0.995
_diffrn_measured_fraction_theta_full     0.995
_diffrn_reflns_limit_h_min     -13
_diffrn_reflns_limit_h_max     13
_diffrn_reflns_limit_k_min     -26
_diffrn_reflns_limit_k_max     25
_diffrn_reflns_limit_l_min     -9
_diffrn_reflns_limit_l_max     15
_diffrn_standards_number     0
_diffrn_standards_interval_count     0
_diffrn_standards_interval_time     0
_diffrn_standards_decay_%     0
_refine_special_details
;
Refinement of <i>F</i>^2^ against ALL reflections. The weighted <i>R</i>-factor
wR and goodness of fit <i>S</i> are based on <i>F</i>^2^, conventional
<i>R</i>-factors <i>R</i> are based on <i>F</i>, with <i>F</i> set to zero for
negative <i>F</i>^2^. The threshold expression of <i>F</i>^2^ >
\s(<i>F</i>^2^) is used only for calculating <i>R</i>-factors(gt) etc. and is
not relevant to the choice of reflections for refinement. <i>R</i>-factors
based on <i>F</i>^2^ are statistically about twice as large as those based on
<i>F</i>, and <i>R</i>- factors based on ALL data will be even larger.
;
_reflns_number_total     5763
_reflns_number_gt     3286
_reflns_threshold_expression     I>2sigma(I)
_refine_ls_structure_factor_coef     Fsqd
_refine_ls_matrix_type     full
_refine_ls_R_factor_all     0.1059
_refine_ls_R_factor_gt     0.0447
_refine_ls_wR_factor_gt     0.0818
_refine_ls_wR_factor_ref     0.1112
_refine_ls_goodness_of_fit_ref     1.014
_refine_ls_restrained_S_all     1.014
_refine_ls_number_reflns     5763
_refine_ls_number_parameters     300
_refine_ls_number_restraints     0
_refine_ls_hydrogen_treatment     constr
_refine_ls_weighting_scheme     calc
_refine_ls_weighting_details
         'calc w=1/[\s^2^(Fo^2^)+(0.0372P)^2^+0.0000P] where P=(Fo^2^+2Fc^2^)/3'
_atom_sites_solution_hydrogens     geom
_atom_sites_solution_primary     direct
_atom_sites_solution_secondary     difmap
_refine_ls_shift/su_max     0.000
_refine_ls_shift/su_mean     0.000
_refine_diff_density_max     0.727
_refine_diff_density_min     -0.870
_refine_ls_extinction_method     none
_refine_ls_extinction_coef     ?
loop_
    _atom_type_symbol
    _atom_type_description
    _atom_type_scat_dispersion_real
    _atom_type_scat_dispersion_imag
    _atom_type_scat_source
    'C' 'C' 0.0033 0.0016
                         'International Tables Vol C Tables 4.2.6.8 and 6.1.1.4'
    'H' 'H' 0.0000 0.0000
                         'International Tables Vol C Tables 4.2.6.8 and 6.1.1.4'
    'Br' 'Br' -0.2901 2.4595
                         'International Tables Vol C Tables 4.2.6.8 and 6.1.1.4'
    'Cl' 'Cl' 0.1484 0.1585
                         'International Tables Vol C Tables 4.2.6.8 and 6.1.1.4'
    'Mn' 'Mn' 0.3368 0.7283
                         'International Tables Vol C Tables 4.2.6.8 and 6.1.1.4'
    'N' 'N' 0.0061 0.0033
                         'International Tables Vol C Tables 4.2.6.8 and 6.1.1.4'
    'O' 'O' 0.0106 0.0060
                         'International Tables Vol C Tables 4.2.6.8 and 6.1.1.4'
_computing_data_collection     'SMART (Bruker, 2000)'
_computing_cell_refinement     'SAINT (Bruker, 2000)'
_computing_data_reduction     'SAINT (Bruker, 2000)'
_computing_structure_solution     'SHELXS97 (Sheldrick, 2008)'
_computing_structure_refinement     'SHELXL97 (Sheldrick, 2008)'
_computing_molecular_graphics
                              'ORTEP-3 (Farrugia, 1997) and PLATON (Spek, 2009)'
_computing_publication_material     'SHELXL97 (Sheldrick, 2008)'
loop_
    _atom_site_type_symbol
    _atom_site_label
    _atom_site_fract_x
    _atom_site_fract_y
    _atom_site_fract_z
    _atom_site_U_iso_or_equiv
    _atom_site_adp_type
    _atom_site_calc_flag
    _atom_site_refinement_flags
    _atom_site_occupancy
    _atom_site_disorder_assembly
    _atom_site_disorder_group
    Mn Mn1 0.33723(7) 0.03642(3) 0.48099(5) 0.02156(17) Uani d . 1 . .
    Br Br1 -0.07312(5) -0.20087(3) 0.13904(4) 0.04294(17) Uani d . 1 . .
    Br Br2 0.80307(6) 0.30297(3) 0.65558(4) 0.04307(17) Uani d . 1 . .
    Cl Cl1 0.20464(11) 0.13541(6) 0.43825(9) 0.0301(3) Uani d . 1 . .
    O O1 0.3251(3) -0.00461(15) 0.3398(2) 0.0252(7) Uani d . 1 . .
    O O2 0.5128(3) 0.06888(14) 0.4485(2) 0.0225(7) Uani d . 1 . .
    N N1 0.1887(3) -0.01986(17) 0.5427(3) 0.0200(8) Uani d . 1 . .
    N N2 0.3604(3) 0.06227(17) 0.6425(3) 0.0200(8) Uani d . 1 . .
    C C1 0.2337(4) -0.0470(2) 0.3001(3) 0.0212(10) Uani d . 1 . .
    C C2 0.2434(5) -0.0675(2) 0.1874(3) 0.0259(11) Uani d . 1 . .
    H H2 0.3143 -0.0498 0.1425 0.031 Uiso calc R 1 . .
    C C3 0.1542(5) -0.1118(2) 0.1405(4) 0.0276(11) Uani d . 1 . .
    H H3 0.1631 -0.1250 0.0641 0.033 Uiso calc R 1 . .
    C C4 0.0485(4) -0.1379(2) 0.2063(4) 0.0253(10) Uani d . 1 . .
    C C5 0.0369(4) -0.1213(2) 0.3164(4) 0.0262(11) Uani d . 1 . .
    H H5 -0.0331 -0.1407 0.3602 0.031 Uiso calc R 1 . .
    C C6 0.1289(4) -0.0750(2) 0.3666(4) 0.0227(10) Uani d . 1 . .
    C C7 0.1164(4) -0.0620(2) 0.4843(3) 0.0221(10) Uani d . 1 . .
    H H7 0.0489 -0.0863 0.5235 0.027 Uiso calc R 1 . .
    C C8 0.1754(4) -0.0142(2) 0.6626(3) 0.0203(10) Uani d . 1 . .
    C C9 0.0778(4) -0.0469(2) 0.7259(4) 0.0243(10) Uani d . 1 . .
    H H9 0.0126 -0.0751 0.6902 0.029 Uiso calc R 1 . .
    C C10 0.0767(5) -0.0378(2) 0.8416(4) 0.0294(11) Uani d . 1 . .
    H H10 0.0101 -0.0600 0.8854 0.035 Uiso calc R 1 . .
    C C11 0.1716(5) 0.0031(2) 0.8938(4) 0.0294(11) Uani d . 1 . .
    H H11 0.1699 0.0085 0.9733 0.035 Uiso calc R 1 . .
    C C12 0.2684(5) 0.0360(2) 0.8326(4) 0.0267(11) Uani d . 1 . .
    H H12 0.3339 0.0636 0.8694 0.032 Uiso calc R 1 . .
    C C13 0.2693(4) 0.0283(2) 0.7156(3) 0.0211(10) Uani d . 1 . .
    C C14 0.4430(4) 0.1081(2) 0.6771(3) 0.0241(10) Uani d . 1 . .
    H H14 0.4422 0.1191 0.7550 0.029 Uiso calc R 1 . .
    C C15 0.5364(4) 0.1440(2) 0.6067(3) 0.0223(10) Uani d . 1 . .
    C C16 0.6084(4) 0.1977(2) 0.6544(4) 0.0253(10) Uani d . 1 . .
    H H16 0.5926 0.2104 0.7302 0.030 Uiso calc R 1 . .
    C C17 0.7015(5) 0.2317(2) 0.5916(4) 0.0246(10) Uani d . 1 . .
    C C18 0.7236(5) 0.2148(2) 0.4793(4) 0.0272(11) Uani d . 1 . .
    H H18 0.7852 0.2401 0.4354 0.033 Uiso calc R 1 . .
    C C19 0.6564(4) 0.1618(2) 0.4328(4) 0.0250(10) Uani d . 1 . .
    H H19 0.6724 0.1504 0.3564 0.030 Uiso calc R 1 . .
    C C20 0.5642(4) 0.1237(2) 0.4949(3) 0.0218(10) Uani d . 1 . .
    O O3 0.4905(4) 0.1586(2) -0.0718(3) 0.0526(11) Uani d . 1 . .
    N N3 0.3774(5) 0.1726(2) 0.0910(3) 0.0434(11) Uani d . 1 . .
    C C21 0.4185(5) 0.1909(3) -0.0094(4) 0.0394(13) Uani d . 1 . .
    H H21 0.3893 0.2332 -0.0358 0.047 Uiso calc R 1 . .
    C C22 0.2859(6) 0.2150(3) 0.1564(5) 0.0637(19) Uani d . 1 . .
    H H22A 0.2676 0.2561 0.1148 0.096 Uiso calc R 1 . .
    H H22B 0.3294 0.2255 0.2293 0.096 Uiso calc R 1 . .
    H H22C 0.1997 0.1915 0.1689 0.096 Uiso calc R 1 . .
    C C23 0.4163(8) 0.1103(3) 0.1379(5) 0.078(2) Uani d . 1 . .
    H H23A 0.4858 0.0897 0.0906 0.117 Uiso calc R 1 . .
    H H23B 0.3361 0.0813 0.1413 0.117 Uiso calc R 1 . .
    H H23C 0.4539 0.1170 0.2142 0.117 Uiso calc R 1 . .
loop_
    _atom_site_aniso_label
    _atom_site_aniso_U_11
    _atom_site_aniso_U_22
    _atom_site_aniso_U_33
    _atom_site_aniso_U_12
    _atom_site_aniso_U_13
    _atom_site_aniso_U_23
    Mn1 0.0221(4) 0.0250(4) 0.0177(4) -0.0037(3) 0.0021(3) -0.0023(3)
    Br1 0.0400(3) 0.0505(4) 0.0382(3) -0.0164(3) -0.0034(2) -0.0141(3)
    Br2 0.0603(4) 0.0382(3) 0.0309(3) -0.0249(3) 0.0080(2) -0.0088(2)
    Cl1 0.0297(6) 0.0288(7) 0.0318(7) 0.0011(5) 0.0009(5) 0.0034(5)
    O1 0.0263(17) 0.0306(19) 0.0187(17) -0.0060(14) -0.0014(13) -0.0034(13)
    O2 0.0200(16) 0.0275(18) 0.0201(16) -0.0051(13) 0.0049(12) -0.0089(13)
    N1 0.0218(19) 0.020(2) 0.0180(19) 0.0009(16) 0.0016(15) 0.0020(15)
    N2 0.0219(19) 0.018(2) 0.020(2) 0.0006(16) 0.0005(15) 0.0017(15)
    C1 0.023(2) 0.023(3) 0.017(2) 0.0026(19) -0.0062(18) 0.0007(18)
    C2 0.027(3) 0.032(3) 0.019(2) 0.000(2) 0.0018(19) -0.0005(19)
    C3 0.034(3) 0.034(3) 0.015(2) -0.003(2) -0.003(2) -0.0078(19)
    C4 0.029(3) 0.022(3) 0.025(3) -0.001(2) -0.007(2) -0.0041(19)
    C5 0.023(2) 0.029(3) 0.026(3) -0.004(2) -0.0028(19) 0.000(2)
    C6 0.023(2) 0.019(3) 0.026(3) 0.0016(19) 0.0013(19) -0.0022(18)
    C7 0.020(2) 0.022(3) 0.024(3) -0.0032(19) 0.0052(18) 0.0011(18)
    C8 0.025(2) 0.019(2) 0.017(2) 0.0045(19) 0.0041(18) 0.0002(17)
    C9 0.021(2) 0.024(3) 0.029(3) 0.0021(19) 0.0034(19) 0.0030(19)
    C10 0.034(3) 0.033(3) 0.021(3) 0.000(2) 0.010(2) 0.006(2)
    C11 0.039(3) 0.029(3) 0.019(2) -0.001(2) 0.005(2) 0.000(2)
    C12 0.029(3) 0.031(3) 0.020(2) 0.002(2) 0.0002(19) -0.002(2)
    C13 0.026(2) 0.020(3) 0.018(2) 0.0038(19) 0.0045(18) 0.0005(18)
    C14 0.031(3) 0.030(3) 0.012(2) 0.000(2) -0.0021(18) -0.0038(18)
    C15 0.025(2) 0.021(3) 0.021(2) 0.0032(19) 0.0020(18) 0.0026(18)
    C16 0.031(3) 0.025(3) 0.020(2) -0.001(2) 0.0001(19) -0.0046(19)
    C17 0.032(3) 0.018(2) 0.024(3) 0.000(2) 0.001(2) -0.0014(19)
    C18 0.037(3) 0.021(3) 0.023(3) -0.004(2) 0.006(2) 0.0027(19)
    C19 0.031(3) 0.028(3) 0.017(2) -0.003(2) 0.0021(19) 0.0000(19)
    C20 0.022(2) 0.024(3) 0.020(2) 0.002(2) -0.0001(18) 0.0000(18)
    O3 0.059(3) 0.065(3) 0.033(2) -0.010(2) 0.0096(19) -0.0239(19)
    N3 0.057(3) 0.046(3) 0.027(2) -0.011(2) 0.010(2) -0.001(2)
    C21 0.043(3) 0.047(4) 0.028(3) -0.014(3) -0.005(2) -0.004(2)
    C22 0.073(5) 0.069(5) 0.050(4) -0.009(4) 0.026(3) -0.006(3)
    C23 0.117(7) 0.058(5) 0.059(5) -0.005(4) -0.006(4) 0.014(4)
_geom_special_details
;
All esds (except the esd in the dihedral angle between two l.s. planes) are
estimated using the full covariance matrix. The cell esds are taken into
account individually in the estimation of esds in distances, angles and
torsion angles; correlations between esds in cell parameters are only used
when they are defined by crystal symmetry. An approximate (isotropic)
treatment of cell esds is used for estimating esds involving l.s. planes.
;
loop_
    _geom_bond_atom_site_label_1
    _geom_bond_atom_site_label_2
    _geom_bond_site_symmetry_2
    _geom_bond_distance
    _geom_bond_publ_flag
    Mn1 O1 . 1.869(3) y
    Mn1 O2 . 1.884(3) y
    Mn1 O2 3_656 2.703(3) y
    Mn1 N1 . 1.991(3) y
    Mn1 N2 . 1.994(3) y
    Mn1 Cl1 . 2.4268(13) y
    Br1 C4 . 1.904(4) ?
    Br2 C17 . 1.896(4) ?
    O1 C1 . 1.318(5) ?
    O2 C20 . 1.328(5) ?
    N1 C7 . 1.297(5) ?
    N1 C8 . 1.435(5) ?
    N2 C14 . 1.290(5) ?
    N2 C13 . 1.429(5) ?
    C1 C2 . 1.403(5) ?
    C1 C6 . 1.420(6) ?
    C2 C3 . 1.361(6) ?
    C2 H2 . 0.9500 ?
    C3 C4 . 1.406(6) ?
    C3 H3 . 0.9500 ?
    C4 C5 . 1.355(6) ?
    C5 C6 . 1.419(6) ?
    C5 H5 . 0.9500 ?
    C6 C7 . 1.428(5) ?
    C7 H7 . 0.9500 ?
    C8 C9 . 1.389(6) ?
    C8 C13 . 1.397(6) ?
    C9 C10 . 1.384(6) ?
    C9 H9 . 0.9500 ?
    C10 C11 . 1.380(6) ?
    C10 H10 . 0.9500 ?
    C11 C12 . 1.373(6) ?
    C11 H11 . 0.9500 ?
    C12 C13 . 1.397(6) ?
    C12 H12 . 0.9500 ?
    C14 C15 . 1.441(6) ?
    C14 H14 . 0.9500 ?
    C15 C16 . 1.406(6) ?
    C15 C20 . 1.418(6) ?
    C16 C17 . 1.369(6) ?
    C16 H16 . 0.9500 ?
    C17 C18 . 1.395(6) ?
    C18 C19 . 1.366(6) ?
    C18 H18 . 0.9500 ?
    C19 C20 . 1.402(6) ?
    C19 H19 . 0.9500 ?
    O3 C21 . 1.217(6) ?
    N3 C21 . 1.316(6) ?
    N3 C23 . 1.422(7) ?
    N3 C22 . 1.466(7) ?
    C21 H21 . 0.9500 ?
    C22 H22A . 0.9800 ?
    C22 H22B . 0.9800 ?
    C22 H22C . 0.9800 ?
    C23 H23A . 0.9800 ?
    C23 H23B . 0.9800 ?
    C23 H23C . 0.9800 ?
loop_
    _geom_angle_atom_site_label_1
    _geom_angle_atom_site_label_2
    _geom_angle_atom_site_label_3
    _geom_angle_site_symmetry_1
    _geom_angle_site_symmetry_3
    _geom_angle
    _geom_angle_publ_flag
    O1 Mn1 O2 . . 90.84(12) ?
    O1 Mn1 N1 . . 92.38(14) ?
    O2 Mn1 N1 . . 161.07(14) ?
    O1 Mn1 N2 . . 168.61(14) ?
    O2 Mn1 N2 . . 90.93(13) ?
    N1 Mn1 N2 . . 82.42(14) ?
    O1 Mn1 Cl1 . . 98.63(10) ?
    O2 Mn1 Cl1 . . 99.10(10) ?
    N1 Mn1 Cl1 . . 98.84(10) ?
    N2 Mn1 Cl1 . . 92.20(10) ?
    O1 Mn1 O2 . 3_656 87.52(11) ?
    O2 Mn1 O2 . 3_656 81.01(12) ?
    N1 Mn1 O2 . 3_656 80.51(11) ?
    N2 Mn1 O2 . 3_656 81.65(11) ?
    Cl1 Mn1 O2 . 3_656 173.85(7) ?
    C1 O1 Mn1 . . 129.7(3) ?
    C20 O2 Mn1 . . 122.9(3) ?
    C7 N1 C8 . . 121.5(3) ?
    C7 N1 Mn1 . . 124.8(3) ?
    C8 N1 Mn1 . . 113.5(3) ?
    C14 N2 C13 . . 122.9(4) ?
    C14 N2 Mn1 . . 123.6(3) ?
    C13 N2 Mn1 . . 113.3(3) ?
    O1 C1 C2 . . 118.3(4) ?
    O1 C1 C6 . . 123.4(4) ?
    C2 C1 C6 . . 118.2(4) ?
    C3 C2 C1 . . 121.9(4) ?
    C3 C2 H2 . . 119.0 ?
    C1 C2 H2 . . 119.0 ?
    C2 C3 C4 . . 119.4(4) ?
    C2 C3 H3 . . 120.3 ?
    C4 C3 H3 . . 120.3 ?
    C5 C4 C3 . . 121.1(4) ?
    C5 C4 Br1 . . 120.4(3) ?
    C3 C4 Br1 . . 118.4(3) ?
    C4 C5 C6 . . 120.3(4) ?
    C4 C5 H5 . . 119.9 ?
    C6 C5 H5 . . 119.9 ?
    C5 C6 C1 . . 119.1(4) ?
    C5 C6 C7 . . 117.9(4) ?
    C1 C6 C7 . . 122.9(4) ?
    N1 C7 C6 . . 126.0(4) ?
    N1 C7 H7 . . 117.0 ?
    C6 C7 H7 . . 117.0 ?
    C9 C8 C13 . . 119.9(4) ?
    C9 C8 N1 . . 125.0(4) ?
    C13 C8 N1 . . 115.1(4) ?
    C10 C9 C8 . . 119.4(4) ?
    C10 C9 H9 . . 120.3 ?
    C8 C9 H9 . . 120.3 ?
    C11 C10 C9 . . 120.4(4) ?
    C11 C10 H10 . . 119.8 ?
    C9 C10 H10 . . 119.8 ?
    C12 C11 C10 . . 121.0(4) ?
    C12 C11 H11 . . 119.5 ?
    C10 C11 H11 . . 119.5 ?
    C11 C12 C13 . . 119.2(4) ?
    C11 C12 H12 . . 120.4 ?
    C13 C12 H12 . . 120.4 ?
    C12 C13 C8 . . 120.0(4) ?
    C12 C13 N2 . . 124.3(4) ?
    C8 C13 N2 . . 115.6(4) ?
    N2 C14 C15 . . 125.0(4) ?
    N2 C14 H14 . . 117.5 ?
    C15 C14 H14 . . 117.5 ?
    C16 C15 C20 . . 119.7(4) ?
    C16 C15 C14 . . 118.1(4) ?
    C20 C15 C14 . . 122.1(4) ?
    C17 C16 C15 . . 120.0(4) ?
    C17 C16 H16 . . 120.0 ?
    C15 C16 H16 . . 120.0 ?
    C16 C17 C18 . . 120.8(4) ?
    C16 C17 Br2 . . 120.6(3) ?
    C18 C17 Br2 . . 118.6(3) ?
    C19 C18 C17 . . 119.7(4) ?
    C19 C18 H18 . . 120.2 ?
    C17 C18 H18 . . 120.2 ?
    C18 C19 C20 . . 121.7(4) ?
    C18 C19 H19 . . 119.1 ?
    C20 C19 H19 . . 119.1 ?
    O2 C20 C19 . . 118.6(4) ?
    O2 C20 C15 . . 123.4(4) ?
    C19 C20 C15 . . 117.9(4) ?
    C21 N3 C23 . . 121.1(5) ?
    C21 N3 C22 . . 121.0(5) ?
    C23 N3 C22 . . 117.9(5) ?
    O3 C21 N3 . . 126.1(6) ?
    O3 C21 H21 . . 116.9 ?
    N3 C21 H21 . . 116.9 ?
    N3 C22 H22A . . 109.5 ?
    N3 C22 H22B . . 109.5 ?
    H22A C22 H22B . . 109.5 ?
    N3 C22 H22C . . 109.5 ?
    H22A C22 H22C . . 109.5 ?
    H22B C22 H22C . . 109.5 ?
    N3 C23 H23A . . 109.5 ?
    N3 C23 H23B . . 109.5 ?
    H23A C23 H23B . . 109.5 ?
    N3 C23 H23C . . 109.5 ?
    H23A C23 H23C . . 109.5 ?
    H23B C23 H23C . . 109.5 ?
loop_
    _geom_torsion_atom_site_label_1
    _geom_torsion_atom_site_label_2
    _geom_torsion_atom_site_label_3
    _geom_torsion_atom_site_label_4
    _geom_torsion_site_symmetry_1
    _geom_torsion_site_symmetry_2
    _geom_torsion_site_symmetry_3
    _geom_torsion_site_symmetry_4
    _geom_torsion
    _geom_torsion_publ_flag
    O2 Mn1 O1 C1 . . . . 170.3(4) ?
    N1 Mn1 O1 C1 . . . . 8.9(4) ?
    N2 Mn1 O1 C1 . . . . 71.4(8) ?
    Cl1 Mn1 O1 C1 . . . . -90.4(3) ?
    O2 Mn1 O1 C1 3_656 . . . 89.3(4) ?
    O1 Mn1 O2 C20 . . . . 153.2(3) ?
    N1 Mn1 O2 C20 . . . . -107.0(5) ?
    N2 Mn1 O2 C20 . . . . -38.1(3) ?
    Cl1 Mn1 O2 C20 . . . . 54.3(3) ?
    O2 Mn1 O2 C20 3_656 . . . -119.5(3) ?
    O1 Mn1 N1 C7 . . . . -5.4(4) ?
    O2 Mn1 N1 C7 . . . . -105.0(5) ?
    N2 Mn1 N1 C7 . . . . -175.2(4) ?
    Cl1 Mn1 N1 C7 . . . . 93.7(3) ?
    O2 Mn1 N1 C7 3_656 . . . -92.5(4) ?
    O1 Mn1 N1 C8 . . . . 169.4(3) ?
    O2 Mn1 N1 C8 . . . . 69.8(5) ?
    N2 Mn1 N1 C8 . . . . -0.5(3) ?
    Cl1 Mn1 N1 C8 . . . . -91.5(3) ?
    O2 Mn1 N1 C8 3_656 . . . 82.3(3) ?
    O1 Mn1 N2 C14 . . . . 122.9(7) ?
    O2 Mn1 N2 C14 . . . . 24.0(4) ?
    N1 Mn1 N2 C14 . . . . -173.8(4) ?
    Cl1 Mn1 N2 C14 . . . . -75.2(4) ?
    O2 Mn1 N2 C14 3_656 . . . 104.8(4) ?
    O1 Mn1 N2 C13 . . . . -61.4(8) ?
    O2 Mn1 N2 C13 . . . . -160.3(3) ?
    N1 Mn1 N2 C13 . . . . 1.9(3) ?
    Cl1 Mn1 N2 C13 . . . . 100.6(3) ?
    O2 Mn1 N2 C13 3_656 . . . -79.5(3) ?
    Mn1 O1 C1 C2 . . . . 176.1(3) ?
    Mn1 O1 C1 C6 . . . . -6.3(6) ?
    O1 C1 C2 C3 . . . . 179.1(4) ?
    C6 C1 C2 C3 . . . . 1.4(7) ?
    C1 C2 C3 C4 . . . . 0.3(7) ?
    C2 C3 C4 C5 . . . . -2.2(7) ?
    C2 C3 C4 Br1 . . . . -179.1(3) ?
    C3 C4 C5 C6 . . . . 2.3(7) ?
    Br1 C4 C5 C6 . . . . 179.2(3) ?
    C4 C5 C6 C1 . . . . -0.6(6) ?
    C4 C5 C6 C7 . . . . -176.8(4) ?
    O1 C1 C6 C5 . . . . -178.8(4) ?
    C2 C1 C6 C5 . . . . -1.2(6) ?
    O1 C1 C6 C7 . . . . -2.8(7) ?
    C2 C1 C6 C7 . . . . 174.8(4) ?
    C8 N1 C7 C6 . . . . -175.0(4) ?
    Mn1 N1 C7 C6 . . . . -0.6(6) ?
    C5 C6 C7 N1 . . . . -177.7(4) ?
    C1 C6 C7 N1 . . . . 6.2(7) ?
    C7 N1 C8 C9 . . . . -6.7(6) ?
    Mn1 N1 C8 C9 . . . . 178.3(3) ?
    C7 N1 C8 C13 . . . . 173.8(4) ?
    Mn1 N1 C8 C13 . . . . -1.1(4) ?
    C13 C8 C9 C10 . . . . -1.3(6) ?
    N1 C8 C9 C10 . . . . 179.3(4) ?
    C8 C9 C10 C11 . . . . -0.1(7) ?
    C9 C10 C11 C12 . . . . 0.4(7) ?
    C10 C11 C12 C13 . . . . 0.7(7) ?
    C11 C12 C13 C8 . . . . -2.1(6) ?
    C11 C12 C13 N2 . . . . 176.9(4) ?
    C9 C8 C13 C12 . . . . 2.4(6) ?
    N1 C8 C13 C12 . . . . -178.1(4) ?
    C9 C8 C13 N2 . . . . -176.7(4) ?
    N1 C8 C13 N2 . . . . 2.8(5) ?
    C14 N2 C13 C12 . . . . -6.5(7) ?
    Mn1 N2 C13 C12 . . . . 177.8(3) ?
    C14 N2 C13 C8 . . . . 172.6(4) ?
    Mn1 N2 C13 C8 . . . . -3.2(5) ?
    C13 N2 C14 C15 . . . . -179.8(4) ?
    Mn1 N2 C14 C15 . . . . -4.4(6) ?
    N2 C14 C15 C16 . . . . 172.8(4) ?
    N2 C14 C15 C20 . . . . -11.8(7) ?
    C20 C15 C16 C17 . . . . 2.4(7) ?
    C14 C15 C16 C17 . . . . 177.8(4) ?
    C15 C16 C17 C18 . . . . 1.6(7) ?
    C15 C16 C17 Br2 . . . . -178.4(3) ?
    C16 C17 C18 C19 . . . . -3.0(7) ?
    Br2 C17 C18 C19 . . . . 177.0(4) ?
    C17 C18 C19 C20 . . . . 0.4(7) ?
    Mn1 O2 C20 C19 . . . . -149.3(3) ?
    Mn1 O2 C20 C15 . . . . 34.1(5) ?
    C18 C19 C20 O2 . . . . -173.3(4) ?
    C18 C19 C20 C15 . . . . 3.5(7) ?
    C16 C15 C20 O2 . . . . 171.8(4) ?
    C14 C15 C20 O2 . . . . -3.5(7) ?
    C16 C15 C20 C19 . . . . -4.8(6) ?
    C14 C15 C20 C19 . . . . 179.9(4) ?
    C23 N3 C21 O3 . . . . 0.3(9) ?
    C22 N3 C21 O3 . . . . -177.5(5) ?
loop_
    _geom_hbond_atom_site_label_D
    _geom_hbond_atom_site_label_H
    _geom_hbond_atom_site_label_A
    _geom_hbond_site_symmetry_A
    _geom_hbond_distance_DH
    _geom_hbond_distance_HA
    _geom_hbond_distance_DA
    _geom_hbond_angle_DHA
    C7 H7 Cl1 3_556 0.95 2.71 3.603(4) 156.0
    C12 H12 O3 1_556 0.95 2.54 3.468(6) 165.2
    C14 H14 O3 1_556 0.95 2.25 3.173(5) 165.2
    C19 H19 Br2 4_565 0.95 2.88 3.678(4) 142.5
