# Supplementary material for: Bis{μ-4,4′-dibromo-2,2′-[o-phenyl­enebis(nitrilo­methyl­idyne)]diphenolato}bis­[chloridomanganese(III)] N,N-dimethyl­formamide disolvate
Source: Acta Crystallogr Sect E Struct Rep Online. 2010 Jan 30;66(Pt 2):m233–4. doi: 10.1107/S1600536810003247 (PMC2979766; doi:10.1107/S1600536810003247)
Supplement: Supplementary file 2 [file e-66-0m233-Isup2.hkl]

# 
# h,k,l, Fc-squared, Fo-squared, sigma(Fo-squared) and status flag 
# 
data_I
_shelx_title ' [Mn(Brsaldaph)Cl] in P2(1)/c' 
_shelx_refln_list_code          4 
_shelx_F_calc_maximum      377.23 
_exptl_crystal_F_000      1256.00 
_reflns_d_resolution_high  0.7500 
 
loop_ 
 _symmetry_equiv_pos_as_xyz 
 'x, y, z' 
 '-x, y+1/2, -z+1/2' 
 '-x, -y, -z' 
 'x, -y-1/2, z-1/2' 
 
_cell_length_a     9.7804 
_cell_length_b    20.1342 
_cell_length_c    11.8593 
_cell_angle_alpha  90.000 
_cell_angle_beta   90.938 
_cell_angle_gamma  90.000 
 
_shelx_F_squared_multiplier     1.000 
 
loop_ 
 _refln_index_h 
 _refln_index_k 
 _refln_index_l 
 _refln_F_squared_calc 
 _refln_F_squared_meas 
 _refln_F_squared_sigma 
 _refln_observed_status 
   1   0   0      675.01      596.80     32.59 o 
   2   0   0    17505.87    18131.24    314.81 o 
   3   0   0     1592.59     1530.02    116.44 o 
   4   0   0      328.83      197.66     57.79 o 
   5   0   0       15.68        1.09     59.89 o 
   6   0   0      743.20      702.99    154.94 o 
   7   0   0    21868.80    20680.21    772.38 o 
   8   0   0    11066.73    10953.88    578.85 o 
   9   0   0       49.41      128.96    114.81 o 
  10   0   0        1.73       17.11    107.34 o 
  11   0   0      217.19      391.71    182.63 o 
  12   0   0      330.25      263.37    180.92 o 
  13   0   0      344.71      -59.01     91.20 o 
   1   1   0     3259.24     3257.96     46.01 o 
   2   1   0     1753.15     1764.67     46.47 o 
   3   1   0    16549.29    16454.19    234.60 o 
   4   1   0    15630.59    15382.11    294.23 o 
   5   1   0     2157.03     1918.54    108.17 o 
   6   1   0       22.26       36.44     34.21 o 
   7   1   0     1140.40     1093.07     92.00 o 
   8   1   0      924.65     1153.00    219.58 o 
   9   1   0      507.00      517.25    124.00 o 
  10   1   0      381.77      341.26    128.50 o 
  11   1   0     1027.47     1538.30    222.33 o 
  12   1   0      120.09      -27.20     61.34 o 
  13   1   0       32.95       63.61     77.31 o 
   0   2   0      450.89      509.34     35.03 o 
   1   2   0     4620.16     4632.12     73.18 o 
   2   2   0     4077.88     4105.18     75.04 o 
   3   2   0     3326.59     2933.77    127.60 o 
   4   2   0     1267.11     1188.45     60.75 o 
   5   2   0     2587.10     2406.71     91.64 o 
   6   2   0     9057.07     8913.67    223.45 o 
   7   2   0      770.73      676.44     76.18 o 
   8   2   0     2373.46     2526.71    200.30 o 
   9   2   0     2361.24     2461.50    213.13 o 
  10   2   0     1602.04     1834.57    281.73 o 
  11   2   0       85.92       50.94     79.19 o 
  12   2   0      690.72      120.22    165.76 o 
   1   3   0     3907.50     4690.91     88.75 o 
   2   3   0    33315.64    35436.87    342.92 o 
   3   3   0    20955.88    21998.77    254.30 o 
   4   3   0     6440.30     6365.08    126.84 o 
   5   3   0     9084.72     8902.66    204.65 o 
   6   3   0      882.23      974.86     94.46 o 
   7   3   0     1589.59     1709.67    208.07 o 
   8   3   0      185.79      169.19     79.73 o 
   9   3   0      140.52       94.11     67.50 o 
  10   3   0      286.35      201.10     86.04 o 
  11   3   0      243.99      190.77     93.71 o 
  12   3   0      958.78      820.84    830.87 o 
   0   4   0     5314.15     4723.56    147.47 o 
   1   4   0     4186.37     4363.57     93.92 o 
   2   4   0    27179.41    30227.95    341.70 o 
   3   4   0     9598.49     9892.68    152.49 o 
   4   4   0     2042.24     2188.88     76.29 o 
   5   4   0     3350.29     3310.02    101.28 o 
   6   4   0      594.13      610.88     70.34 o 
   7   4   0      301.60      233.56     51.04 o 
   8   4   0      819.93      764.52    113.15 o 
   9   4   0      370.95      260.51    140.30 o 
  10   4   0       22.99      -66.73     66.73 o 
  11   4   0      212.72      270.17    104.89 o 
  12   4   0     1249.81      369.25    348.03 o 
   1   5   0       84.67      156.43     24.69 o 
   2   5   0    24153.30    26115.97    312.31 o 
   3   5   0      117.70      110.68     25.58 o 
   4   5   0     9862.94     9707.42    167.64 o 
   5   5   0     2328.48     2074.36     83.89 o 
   6   5   0       24.83        8.40     27.77 o 
   7   5   0     1839.10     1721.39    104.07 o 
   8   5   0       23.23       -1.69     54.74 o 
   9   5   0     1283.11     1095.81    144.34 o 
  10   5   0      252.74      351.68    103.75 o 
  11   5   0     1435.41     1417.19    312.06 o 
  12   5   0      141.56       15.64     66.04 o 
   0   6   0    19543.18    20059.85    415.93 o 
   1   6   0      100.53      104.74     24.76 o 
   2   6   0     3406.27     3695.94     90.41 o 
   3   6   0      419.96      393.24     72.77 o 
   4   6   0      139.21      153.40     32.91 o 
   5   6   0     2039.48     2038.20    144.49 o 
   6   6   0      418.78      401.03     54.02 o 
   7   6   0     3705.76     3586.65    189.45 o 
   8   6   0     2417.33     2595.34    226.62 o 
   9   6   0       46.08      -53.93     60.02 o 
  10   6   0      217.28      153.07     88.83 o 
  11   6   0      212.91       38.42     83.53 o 
  12   6   0       91.25      128.79     80.61 o 
   1   7   0       59.60      112.66     26.67 o 
   2   7   0     7447.74     7484.63    142.64 o 
   3   7   0     6017.30     6005.84    131.81 o 
   4   7   0    25211.44    25390.19    352.14 o 
   5   7   0      857.43      872.93     69.04 o 
   6   7   0     2017.95     1900.07     97.74 o 
   7   7   0       14.82        2.47     45.51 o 
   8   7   0        8.07       20.84     68.45 o 
   9   7   0      615.80      701.92    126.58 o 
  10   7   0        1.97       13.27     80.00 o 
  11   7   0     1599.69      679.64    458.91 o 
  12   7   0        5.14       64.60     91.40 o 
   0   8   0    22269.35    21165.73    720.88 o 
   1   8   0     2123.46     1935.06    117.50 o 
   2   8   0        6.29       13.12     20.10 o 
   3   8   0       24.91       94.35     59.23 o 
   4   8   0     1156.73     1228.73     70.13 o 
   5   8   0     1132.69     1186.48     74.96 o 
   6   8   0     2384.21     2421.52    110.92 o 
   7   8   0     6743.11     7147.48    243.91 o 
   8   8   0      220.99       98.70     83.32 o 
   9   8   0        0.11      -12.05    103.68 o 
  10   8   0      176.70      150.94    109.46 o 
  11   8   0       40.38      -47.20     88.34 o 
  12   8   0      335.23      321.38    215.07 o 
   1   9   0    12815.09    12617.04    519.50 o 
   2   9   0     1599.17     1535.06     85.61 o 
   3   9   0    27637.40    28030.47    374.51 o 
   4   9   0    12186.84    11615.00    216.71 o 
   5   9   0     6936.04     6793.21    171.19 o 
   6   9   0     1294.65     1258.77     88.71 o 
   7   9   0      786.45      812.22    107.56 o 
   8   9   0      600.25      508.59    129.04 o 
   9   9   0      169.59      110.54     91.88 o 
  10   9   0     1504.64     1817.88    249.43 o 
  11   9   0     1000.86      382.46    579.01 o 
  12   9   0      432.10      327.80    325.44 o 
   0  10   0     6549.29     6476.44    424.22 o 
   1  10   0    10098.57     9908.72    210.95 o 
   2  10   0        3.10       -0.36     25.40 o 
   3  10   0     5758.10     5439.39    132.96 o 
   4  10   0      541.59      630.41     54.94 o 
   5  10   0     2627.94     2636.77    136.46 o 
   6  10   0     1557.76     1506.18    127.55 o 
   7  10   0       99.81      176.69     69.14 o 
   8  10   0     4050.42     4306.62    429.82 o 
   9  10   0     1792.15     2164.18    235.30 o 
  10  10   0      515.15      733.41    172.47 o 
  11  10   0      305.83      228.42    329.48 o 
  12  10   0       12.65       96.19    118.84 o 
   1  11   0        8.29        6.18     30.62 o 
   2  11   0      528.80      576.55     80.88 o 
   3  11   0     6227.28     5857.74    140.96 o 
   4  11   0    18177.21    18333.41    295.97 o 
   5  11   0     2953.38     2784.25    185.30 o 
   6  11   0     2004.22     2139.40    148.65 o 
   7  11   0      768.54      857.87    115.98 o 
   8  11   0     1334.37     1309.68    198.37 o 
   9  11   0      187.01      247.13    121.56 o 
  10  11   0       17.84      -11.65    104.29 o 
  11  11   0     1112.29      433.21    541.60 o 
   0  12   0    38763.86    38558.87   1201.58 o 
   1  12   0     5241.31     5304.29    185.02 o 
   2  12   0      915.05      813.19     70.32 o 
   3  12   0      391.02      348.37     67.40 o 
   4  12   0       32.48       10.05     56.44 o 
   5  12   0      165.72      199.07     70.86 o 
   6  12   0      667.17      758.15    111.18 o 
   7  12   0     3362.68     3456.35    197.85 o 
   8  12   0     4994.83     5333.26    334.60 o 
   9  12   0       17.96       28.84     94.61 o 
  10  12   0       63.04        4.10    102.41 o 
  11  12   0      131.92       88.46    135.26 o 
   1  13   0        0.86       -9.06     37.18 o 
   2  13   0     1003.43     1012.45     81.51 o 
   3  13   0       38.96       18.23     52.53 o 
   4  13   0      823.74     1020.59    181.56 o 
   5  13   0       33.40       63.06     62.07 o 
   6  13   0     1858.06     1975.35    159.79 o 
   7  13   0       75.28       14.63     69.47 o 
   8  13   0      350.59      389.45    142.39 o 
   9  13   0      686.76      927.37    192.64 o 
  10  13   0        4.79      -33.24     81.74 o 
  11  13   0        7.22      -52.51    108.71 o 
   0  14   0      655.28      454.02    125.00 o 
   1  14   0     2374.10     2170.83    131.54 o 
   2  14   0      380.93      369.11     57.89 o 
   3  14   0     3651.38     3487.98    193.86 o 
   4  14   0      713.49      819.23    119.59 o 
   5  14   0       61.21      105.87     64.96 o 
   6  14   0       16.57       38.56     63.27 o 
   7  14   0       19.79       34.34     72.46 o 
   8  14   0      124.77      181.81    116.69 o 
   9  14   0     1387.91     1273.60    303.97 o 
  10  14   0      231.00      177.22    270.45 o 
  11  14   0        7.84       60.64    118.80 o 
   1  15   0       29.66       40.89     48.47 o 
   2  15   0     1425.60     1291.31    193.64 o 
   3  15   0      360.98      358.31     92.17 o 
   4  15   0        8.45      -33.04     56.37 o 
   5  15   0     1851.66     1718.22    191.66 o 
   6  15   0     1008.51     1074.98    148.60 o 
   7  15   0      198.73      164.81     88.94 o 
   8  15   0        4.95       16.64     98.34 o 
   9  15   0        0.99      -54.44     84.34 o 
  10  15   0       68.25      -21.27    103.84 o 
   0  16   0     1619.75     1779.40    156.56 o 
   1  16   0     1161.44     1256.65    198.73 o 
   2  16   0        5.15      110.48     96.15 o 
   3  16   0     4478.47     4506.50    309.66 o 
   4  16   0       34.98       59.65     66.69 o 
   5  16   0     2130.82     2376.66    190.23 o 
   6  16   0      654.45      579.11    125.73 o 
   7  16   0      417.19      418.97    115.93 o 
   8  16   0       22.02      -90.91     90.91 o 
   9  16   0      125.16       79.01    124.84 o 
  10  16   0      810.78      662.78    717.85 o 
   1  17   0     1375.72     1230.07    207.91 o 
   2  17   0      787.20      912.78    180.54 o 
   3  17   0      400.76      409.33    186.91 o 
   4  17   0      960.32     1028.07    188.59 o 
   5  17   0      280.80      216.66     95.61 o 
   6  17   0       89.85       53.28     84.45 o 
   7  17   0     1253.23     1555.87    178.94 o 
   8  17   0        1.51        4.41    108.16 o 
   9  17   0      206.66       82.04    109.45 o 
  10  17   0      351.92       85.39    196.17 o 
   0  18   0     6659.75     7284.28    565.01 o 
   1  18   0     1579.91     1833.90    315.95 o 
   2  18   0     1011.95     1129.47    202.58 o 
   3  18   0      934.55      675.00    167.59 o 
   4  18   0       62.98      -54.23    123.36 o 
   5  18   0      825.24      624.13    167.80 o 
   6  18   0       85.16       31.06    105.23 o 
   7  18   0     2758.05     3230.60    430.76 o 
   8  18   0      971.39      116.35    398.48 o 
   9  18   0       47.54       75.88    126.16 o 
   1  19   0      577.28      510.83    154.77 o 
   2  19   0       54.72       62.10    114.24 o 
   3  19   0      511.69      495.85    164.08 o 
   4  19   0     3998.77     3981.19    325.19 o 
   5  19   0       30.59       50.64    102.25 o 
   6  19   0      624.14      688.80    255.82 o 
   7  19   0       26.53      -92.92     92.92 o 
   8  19   0      126.70      -29.56    219.50 o 
   9  19   0        1.89      -98.60    102.06 o 
   0  20   0     1977.19     1947.35    380.51 o 
   1  20   0     1094.08     1233.91    218.09 o 
   2  20   0        7.17       13.66     97.38 o 
   3  20   0      400.56      383.33    149.89 o 
   4  20   0      107.43       91.40    107.96 o 
   5  20   0       72.98      165.34    117.91 o 
   6  20   0      113.45      -78.44    100.66 o 
   7  20   0      986.93     1415.17    349.40 o 
   8  20   0     1098.66      533.95    756.97 o 
   1  21   0     3051.45     3258.44    304.44 o 
   2  21   0      129.56      201.54    128.14 o 
   3  21   0     2201.63     2368.62    285.88 o 
   4  21   0     1543.68     1652.34    268.06 o 
   5  21   0     2550.51     2038.68   1244.12 o 
   6  21   0      229.27      117.16    139.54 o 
   7  21   0      822.74      256.25    563.92 o 
   8  21   0      169.63      147.67    225.80 o 
   0  22   0      634.69      716.06    253.26 o 
   1  22   0      138.16      111.33    116.56 o 
   2  22   0      410.19      513.64    209.93 o 
   3  22   0      372.16      313.07    154.92 o 
   4  22   0      207.27       -8.88    181.93 o 
   5  22   0        0.49      -87.12     87.12 o 
   6  22   0        6.79       19.29    112.86 o 
   7  22   0        7.33      115.09    129.90 o 
   1  23   0      184.99      135.06    127.25 o 
   2  23   0      327.90       57.52    109.12 o 
   3  23   0        6.01      -99.64     99.64 o 
   4  23   0     1664.28     1872.06    389.38 o 
   5  23   0      154.59       92.18    150.51 o 
   6  23   0        3.40      -38.55    119.75 o 
   0  24   0      121.58       53.36    137.52 o 
   1  24   0       74.20      -53.06     72.75 o 
   2  24   0       15.45       16.63     59.55 o 
   3  24   0      619.63      -12.27     96.16 o 
   4  24   0      166.28      135.41    200.91 o 
   5  24   0      111.63       10.08    125.55 o 
   1  25   0        3.59      -90.49     90.49 o 
   2  25   0      381.84      -98.44     98.44 o 
   3  25   0      146.23      -48.32    106.29 o 
   4  25   0      295.37       45.11    151.21 o 
   0  26   0      708.23       31.58    149.96 o 
   1  26   0      104.09      -29.22    122.86 o 
   2  26   0       64.19      -12.71    121.74 o 
   3  26   0      146.93       31.20    122.06 o 
 -13   1   1      803.47      359.81    420.02 o 
 -12   1   1      347.64      -25.82    138.64 o 
 -11   1   1      270.48      341.38    120.39 o 
 -10   1   1     2960.98     2874.77    246.27 o 
  -9   1   1      843.73     1008.42    164.12 o 
  -8   1   1      190.44      156.34     82.46 o 
  -7   1   1     1020.78     1049.06     94.95 o 
  -6   1   1     8377.05     7911.84    287.16 o 
  -5   1   1       23.96       19.31     20.54 o 
  -4   1   1     1458.20     1391.65     53.22 o 
  -3   1   1     5826.30     5394.10     92.88 o 
  -2   1   1       24.31       42.88     11.31 o 
  -1   1   1     3755.48     3761.58     58.78 o 
   0   1   1    28956.37    31246.00    280.95 o 
   1   1   1    12942.36    13555.38    179.97 o 
   2   1   1    14113.84    16049.66    437.99 o 
   3   1   1      878.57      821.25     70.07 o 
   4   1   1      916.01      931.00     86.38 o 
   5   1   1     1565.00     1714.22    126.14 o 
   6   1   1     5658.14     5755.15    246.79 o 
   7   1   1     1096.61     1050.02    143.27 o 
   8   1   1       19.74        7.04     69.75 o 
   9   1   1     6353.58     6922.87    347.49 o 
  10   1   1     1054.76     1294.20    189.89 o 
  11   1   1        3.24       63.00    132.07 o 
  12   1   1      124.05      -44.74     50.66 o 
 -12   2   1       36.35        2.72     63.17 o 
 -11   2   1      114.44       50.39     80.26 o 
 -10   2   1     3123.68     3862.50    396.53 o 
  -9   2   1       24.12       91.39     78.66 o 
  -8   2   1     1309.68     1215.18    165.29 o 
  -7   2   1      393.92      421.59     79.69 o 
  -6   2   1    11705.89    11614.56    252.95 o 
  -5   2   1      101.81       64.98     24.81 o 
  -4   2   1     2021.40     1869.67     63.21 o 
  -3   2   1    35053.18    35649.46    359.47 o 
  -2   2   1     3621.61     3541.30     64.79 o 
  -1   2   1      123.81      148.76     16.44 o 
   0   2   1     4799.22     4999.40     72.96 o 
   1   2   1     4075.31     4475.79     74.74 o 
   2   2   1    22529.23    25197.38    294.23 o 
   3   2   1     8904.35     9685.73    191.25 o 
   4   2   1     3141.05     3020.20    112.77 o 
   5   2   1    15960.76    16674.22    316.51 o 
   6   2   1      201.70      200.69     51.16 o 
   7   2   1     2256.42     2418.44    135.47 o 
   8   2   1      101.04      132.31     82.00 o 
   9   2   1      857.28      800.38    176.10 o 
  10   2   1      152.24      139.70     96.91 o 
  11   2   1        5.42       83.82     83.00 o 
  12   2   1      166.55      -28.13    199.91 o 
 -12   3   1     1234.78      293.79    400.35 o 
 -11   3   1       97.24       13.30     77.39 o 
 -10   3   1      207.82      151.96    131.75 o 
  -9   3   1     1410.49     1400.39    207.31 o 
  -8   3   1      654.10      615.30     96.58 o 
  -7   3   1     6514.22     6200.40    270.56 o 
  -6   3   1       72.77      133.22     33.94 o 
  -5   3   1     1680.90     1431.66     70.87 o 
  -4   3   1     5106.52     4935.53    100.19 o 
  -3   3   1      699.14      664.55     36.88 o 
  -2   3   1     2015.49     1881.20     64.69 o 
  -1   3   1      379.37      379.12     27.00 o 
   0   3   1    37786.90    37401.37    757.17 o 
   1   3   1     1324.22     1149.04     53.94 o 
   2   3   1     3112.15     3155.07     95.61 o 
   3   3   1      339.59      257.66     34.90 o 
   4   3   1     1665.85     1769.85     94.58 o 
   5   3   1      601.31      609.11     92.55 o 
   6   3   1     3277.33     3072.82    232.88 o 
   7   3   1     2431.10     2244.60    148.94 o 
   8   3   1     6100.18     5904.58    246.81 o 
   9   3   1      866.93      774.52    121.01 o 
  10   3   1       11.62       51.09     69.00 o 
  11   3   1      250.70      276.00    101.67 o 
  12   3   1      440.82      115.44    119.28 o 
 -12   4   1      254.18       81.30     74.68 o 
 -11   4   1     2372.95     2274.50    354.37 o 
 -10   4   1      165.91      191.10     91.19 o 
  -9   4   1      667.58      530.39    107.15 o 
  -8   4   1     2262.19     2279.53    136.62 o 
  -7   4   1      694.47      728.03     86.05 o 
  -6   4   1     3119.29     2937.90    100.70 o 
  -5   4   1    11743.81    11366.92    186.65 o 
  -4   4   1    13182.72    13008.46    181.60 o 
  -3   4   1    29839.29    29689.62    299.34 o 
  -2   4   1     6709.59     7291.98    124.40 o 
  -1   4   1    13877.20    14622.36    196.76 o 
   0   4   1     3027.90     2827.82     64.50 o 
   1   4   1       19.64       59.10     24.39 o 
   2   4   1   142303.83   151187.25   2086.90 o 
   3   4   1     2308.84     2576.71    101.86 o 
   4   4   1    41847.79    42825.29    517.43 o 
   5   4   1     9374.00     9151.51    202.87 o 
   6   4   1     2653.17     2753.01    119.68 o 
   7   4   1      609.10      629.90     75.36 o 
   8   4   1       11.12       37.86     56.67 o 
   9   4   1      873.25      990.89    134.40 o 
  10   4   1       41.94      -21.20     61.95 o 
  11   4   1     2393.54     2412.40    205.70 o 
  12   4   1      797.60      229.62    366.12 o 
 -12   5   1      129.20      108.77     78.66 o 
 -11   5   1      235.59      137.49     97.93 o 
 -10   5   1     2718.28     3291.47    223.37 o 
  -9   5   1      682.35      611.00    114.41 o 
  -8   5   1      350.69      450.54     78.90 o 
  -7   5   1     5334.71     5113.27    180.87 o 
  -6   5   1    14919.67    15076.00    248.51 o 
  -5   5   1      600.64      649.83     54.33 o 
  -4   5   1     2291.58     2286.82     74.83 o 
  -3   5   1    14027.36    14298.62    200.43 o 
  -2   5   1    24201.86    25022.57    280.62 o 
  -1   5   1     4636.15     4777.49    105.21 o 
   0   5   1    21165.72    20947.83    481.20 o 
   1   5   1    58001.88    60469.73    738.92 o 
   2   5   1    82736.33    87880.98   1018.35 o 
   3   5   1     6748.89     6852.40    175.84 o 
   4   5   1      143.04      143.89     40.63 o 
   5   5   1     5236.87     5161.81    152.96 o 
   6   5   1      182.92      161.36     44.73 o 
   7   5   1      518.31      449.04     70.51 o 
   8   5   1     2561.44     2645.31    175.84 o 
   9   5   1     2844.15     3143.95    202.95 o 
  10   5   1      215.64      232.49     92.74 o 
  11   5   1        1.32      -74.22     74.65 o 
  12   5   1       48.86      152.92     88.51 o 
 -12   6   1       71.95      -25.79    151.74 o 
 -11   6   1      326.13      280.98    155.77 o 
 -10   6   1     1772.86     1985.65    182.20 o 
  -9   6   1     1275.04     1439.19    159.95 o 
  -8   6   1     2700.38     2690.32    146.98 o 
  -7   6   1     3456.52     3387.57    150.40 o 
  -6   6   1     6633.84     6763.77    161.43 o 
  -5   6   1      537.23      589.99     57.41 o 
  -4   6   1      177.23      206.61     38.15 o 
  -3   6   1    10697.95    10804.41    191.46 o 
  -2   6   1    18559.48    18034.40    257.66 o 
  -1   6   1       30.00       64.11     25.34 o 
   0   6   1      220.07      236.87     37.13 o 
   1   6   1     1438.68     1796.86     93.54 o 
   2   6   1    12590.81    13768.90    265.73 o 
   3   6   1     2698.64     2871.32    187.86 o 
   4   6   1      471.12      479.62     64.87 o 
   5   6   1    19097.59    18192.92    361.42 o 
   6   6   1     5895.38     5781.88    178.62 o 
   7   6   1      968.37      923.33     91.11 o 
   8   6   1       34.73       -2.12     59.24 o 
   9   6   1      374.95      452.53    102.79 o 
  10   6   1      719.12      753.98    166.86 o 
  11   6   1      536.09      552.88    132.93 o 
  12   6   1      637.35      205.43    268.93 o 
 -12   7   1        9.66       14.16    147.24 o 
 -11   7   1      270.38      308.42    177.27 o 
 -10   7   1      790.14      942.23    147.65 o 
  -9   7   1     1978.45     2161.56    195.43 o 
  -8   7   1     1675.47     1810.96    124.26 o 
  -7   7   1     9221.87     9590.57    300.11 o 
  -6   7   1     7046.76     6646.08    176.74 o 
  -5   7   1      877.61      883.43     90.71 o 
  -4   7   1      295.01      359.39     47.12 o 
  -3   7   1     6508.00     6452.37    147.83 o 
  -2   7   1    14266.73    14011.88    228.00 o 
  -1   7   1       37.93       62.62     27.98 o 
   0   7   1     9563.69     9558.27    189.82 o 
   1   7   1    17814.49    16350.77    559.26 o 
   2   7   1      789.54      728.88     71.99 o 
   3   7   1     2181.73     2353.08    114.71 o 
   4   7   1     1156.59     1199.48     92.09 o 
   5   7   1     8686.80     9003.05    248.17 o 
   6   7   1     1791.62     1799.78    122.63 o 
   7   7   1       16.27       29.69     48.24 o 
   8   7   1    10585.31    10429.20    415.25 o 
   9   7   1      609.62      848.77    210.32 o 
  10   7   1      299.75      443.20    133.41 o 
  11   7   1       69.85      204.03    121.65 o 
  12   7   1       11.58       41.06    105.96 o 
 -12   8   1        0.68       11.63    196.24 o 
 -11   8   1      581.18      243.93    291.29 o 
 -10   8   1       75.23       49.14    136.12 o 
  -9   8   1       24.52      -37.80     79.14 o 
  -8   8   1     2196.67     2454.44    159.23 o 
  -7   8   1      408.44      395.47     76.65 o 
  -6   8   1      410.92      493.72     63.31 o 
  -5   8   1      407.41      339.69     50.98 o 
  -4   8   1     2874.56     2759.40    104.38 o 
  -3   8   1     3728.95     3678.44    116.58 o 
  -2   8   1      366.57      390.41     55.48 o 
  -1   8   1    12449.80    12321.41    293.98 o 
   0   8   1      392.61      334.37     47.67 o 
   1   8   1      107.57      110.45     46.38 o 
   2   8   1     9933.70     9413.74    238.41 o 
   3   8   1       42.43      100.57     49.07 o 
   4   8   1    26622.86    28077.57    746.42 o 
   5   8   1      609.33      646.51     86.50 o 
   6   8   1     1634.09     1478.66    117.90 o 
   7   8   1     1437.67     1342.28    121.53 o 
   8   8   1       53.71       83.10     90.02 o 
   9   8   1       64.81      139.44    105.15 o 
  10   8   1      491.63      577.80    194.53 o 
  11   8   1      162.39      111.80    109.95 o 
  12   8   1      188.16      316.85    275.04 o 
 -12   9   1      150.77      195.12    127.41 o 
 -11   9   1       30.68      124.07     76.85 o 
 -10   9   1      104.02       -0.86     98.37 o 
  -9   9   1       46.71      150.61    101.76 o 
  -8   9   1       29.61      -20.34     78.71 o 
  -7   9   1      824.97      886.34    102.50 o 
  -6   9   1      393.21      337.66     56.49 o 
  -5   9   1      997.48      975.41     75.55 o 
  -4   9   1       81.97       70.49     31.30 o 
  -3   9   1       84.43       33.63     28.40 o 
  -2   9   1     1573.29     1518.23    107.84 o 
  -1   9   1      583.80      555.45     59.89 o 
   0   9   1     1404.15     1185.89     77.68 o 
   1   9   1      518.19      459.99     47.92 o 
   2   9   1     2943.95     3190.95    153.27 o 
   3   9   1      112.30       79.75     42.98 o 
   4   9   1     7276.76     7675.61    234.54 o 
   5   9   1       40.59       37.25     41.97 o 
   6   9   1     1860.74     1823.05    130.94 o 
   7   9   1      351.94      348.54     79.97 o 
   8   9   1       16.74       98.10     80.51 o 
   9   9   1        5.81        3.81     84.81 o 
  10   9   1      628.28      682.40    165.23 o 
  11   9   1      248.52       39.45     87.42 o 
  12   9   1      117.05      130.66    116.51 o 
 -12  10   1       91.91       25.82    109.18 o 
 -11  10   1       37.56      171.42     99.43 o 
 -10  10   1      580.62      792.85    176.68 o 
  -9  10   1      293.72       52.36    210.01 o 
  -8  10   1     1334.18     1376.07    266.01 o 
  -7  10   1      104.84      149.78     89.56 o 
  -6  10   1      176.53      190.94     47.28 o 
  -5  10   1     3106.44     3119.83    160.34 o 
  -4  10   1      388.33      472.93     56.79 o 
  -3  10   1       65.77       33.19     33.93 o 
  -2  10   1      990.17     1022.63     88.12 o 
  -1  10   1     1162.96     1151.22     83.57 o 
   0  10   1      301.00      357.05     60.44 o 
   1  10   1     1175.50     1064.90     77.87 o 
   2  10   1        7.30      -34.15     34.15 o 
   3  10   1     3513.83     3589.78    238.95 o 
   4  10   1     3119.70     3326.48    200.91 o 
   5  10   1     2647.52     2540.09    149.19 o 
   6  10   1       23.69       75.82     55.39 o 
   7  10   1      153.97      184.19     67.10 o 
   8  10   1     1906.00     1944.18    203.70 o 
   9  10   1        6.73        6.47     98.41 o 
  10  10   1       15.58       68.51    102.97 o 
  11  10   1      214.14      261.94    110.68 o 
  12  10   1       56.27       13.40    107.94 o 
 -11  11   1       74.06      -22.72    103.77 o 
 -10  11   1        0.66       45.11    105.21 o 
  -9  11   1     2560.96     2377.82    310.43 o 
  -8  11   1       14.59       16.19     80.27 o 
  -7  11   1     3451.37     3352.05    257.33 o 
  -6  11   1      183.71      165.18     66.86 o 
  -5  11   1       12.70       24.25     32.57 o 
  -4  11   1     1077.17     1126.80     80.47 o 
  -3  11   1      798.46      813.27     78.17 o 
  -2  11   1     9852.35    10163.21    257.71 o 
  -1  11   1     4556.05     4702.15    291.89 o 
   0  11   1    20038.77    20611.69    356.59 o 
   1  11   1      883.65      708.77     63.67 o 
   2  11   1      231.95      219.71     60.81 o 
   3  11   1      895.95      960.44    104.45 o 
   4  11   1     2502.75     2328.44    145.08 o 
   5  11   1     1606.67     1644.61    128.36 o 
   6  11   1     2011.24     1957.41    146.72 o 
   7  11   1      599.64      656.68    112.96 o 
   8  11   1     2547.33     2673.49    626.15 o 
   9  11   1      526.38      699.52    162.95 o 
  10  11   1      274.11      379.46    142.12 o 
  11  11   1      197.61      207.64    123.36 o 
 -11  12   1        4.43      -34.19    169.56 o 
 -10  12   1      209.56      121.24    108.19 o 
  -9  12   1      993.17      900.26    186.59 o 
  -8  12   1      129.87       69.77    198.50 o 
  -7  12   1        2.01      -55.37     72.28 o 
  -6  12   1       30.96      -16.31     51.69 o 
  -5  12   1     1168.22     1191.31    120.03 o 
  -4  12   1      435.49      445.23     57.00 o 
  -3  12   1     2649.84     2729.00    129.98 o 
  -2  12   1     4575.93     4257.10    171.16 o 
  -1  12   1       20.76       36.06     38.62 o 
   0  12   1      759.09      847.47     83.21 o 
   1  12   1      388.43      415.33     55.43 o 
   2  12   1      503.27      625.56     94.78 o 
   3  12   1        2.23       -9.48     38.83 o 
   4  12   1      255.03      238.59     70.84 o 
   5  12   1     3964.71     3650.84    308.83 o 
   6  12   1     3088.01     3234.38    285.29 o 
   7  12   1      989.22     1119.18    139.59 o 
   8  12   1       54.19       93.41     89.83 o 
   9  12   1      158.10      449.53    143.24 o 
  10  12   1      171.58      138.59    150.82 o 
  11  12   1      157.63       80.88    134.95 o 
 -11  13   1       72.93       21.05    114.32 o 
 -10  13   1     1752.77     2713.66    400.11 o 
  -9  13   1      294.40      231.99    124.10 o 
  -8  13   1      307.77      201.00    118.39 o 
  -7  13   1      139.18      201.18    108.95 o 
  -6  13   1     2029.30     2075.42    158.83 o 
  -5  13   1     1456.62     1343.38    135.64 o 
  -4  13   1       39.65       15.71     64.03 o 
  -3  13   1     3306.07     3427.70    149.36 o 
  -2  13   1     3418.17     3170.25    154.62 o 
  -1  13   1      236.14      365.51     72.34 o 
   0  13   1     2471.66     2430.62    122.92 o 
   1  13   1    16810.86    16145.55    302.24 o 
   2  13   1     3622.21     3508.46    188.24 o 
   3  13   1     3363.16     3052.17    176.70 o 
   4  13   1      503.82      427.60     86.43 o 
   5  13   1     1632.45     1638.06    141.78 o 
   6  13   1      878.23      887.22    127.10 o 
   7  13   1      143.99       18.75     66.22 o 
   8  13   1     1596.12     1721.30    223.12 o 
   9  13   1     3183.65     3546.93    323.42 o 
  10  13   1      153.67       11.08     89.37 o 
  11  13   1       62.95       80.07    114.81 o 
 -11  14   1      371.93      164.49    314.39 o 
 -10  14   1      589.03      312.13    293.47 o 
  -9  14   1       37.28       99.35    118.64 o 
  -8  14   1      295.16      285.38    135.63 o 
  -7  14   1     1868.44     2108.72    326.45 o 
  -6  14   1     3843.43     3474.83    266.31 o 
  -5  14   1       48.24       87.89     87.49 o 
  -4  14   1      640.99      617.04    133.00 o 
  -3  14   1    14444.61    13808.40    493.87 o 
  -2  14   1     3221.83     3024.54    158.31 o 
  -1  14   1     1437.81     1550.63    128.57 o 
   0  14   1        2.39       -3.81     45.12 o 
   1  14   1     5448.37     5356.38    169.04 o 
   2  14   1     3732.01     3259.78    251.70 o 
   3  14   1      611.48      680.74    108.17 o 
   4  14   1     6911.33     6398.77    262.27 o 
   5  14   1     5618.90     5506.36    253.83 o 
   6  14   1       32.15      144.42     76.80 o 
   7  14   1     1062.20     1382.11    161.91 o 
   8  14   1        8.03       30.24     93.34 o 
   9  14   1      409.26      293.93    143.02 o 
  10  14   1      231.53      179.86    114.59 o 
  11  14   1      258.01      185.37    140.51 o 
 -10  15   1       11.65       86.30    113.92 o 
  -9  15   1     1089.24     1451.72    330.88 o 
  -8  15   1      508.60      460.65    150.82 o 
  -7  15   1     2074.03     2330.76    251.06 o 
  -6  15   1      283.06      343.37    131.67 o 
  -5  15   1        3.80       -4.26     79.44 o 
  -4  15   1      224.45      290.70    113.02 o 
  -3  15   1      864.69      876.22    166.91 o 
  -2  15   1     5222.70     5290.62    216.74 o 
  -1  15   1       47.46       50.30     53.19 o 
   0  15   1     2690.34     2589.09    156.22 o 
   1  15   1     3852.27     3771.45    214.02 o 
   2  15   1      353.19      429.15     94.78 o 
   3  15   1     3718.10     3496.88    227.95 o 
   4  15   1     1343.76     1469.37    158.03 o 
   5  15   1      574.13      502.64    106.74 o 
   6  15   1     2088.91     2093.33    181.46 o 
   7  15   1       68.63      111.87     85.64 o 
   8  15   1     2984.37     3506.65    297.33 o 
   9  15   1      455.89      213.23    177.65 o 
  10  15   1     1250.62      393.15    447.09 o 
 -10  16   1      465.64      325.94    342.63 o 
  -9  16   1        0.42      101.32    106.25 o 
  -8  16   1        1.72      -24.41     92.92 o 
  -7  16   1      206.28      253.22    127.27 o 
  -6  16   1     4487.30     3967.85    352.51 o 
  -5  16   1     2683.37     2322.39    239.35 o 
  -4  16   1      640.54      553.51    142.23 o 
  -3  16   1    11257.26    11914.27    495.19 o 
  -2  16   1     3532.12     3107.08    256.32 o 
  -1  16   1      231.20       54.44     75.64 o 
   0  16   1        1.19      -39.25     51.52 o 
   1  16   1      356.84      296.99     73.37 o 
   2  16   1     4999.84     5029.17    251.60 o 
   3  16   1       65.94       96.88     75.89 o 
   4  16   1     5948.46     5878.79    282.92 o 
   5  16   1     2840.94     3430.51    220.87 o 
   6  16   1      640.66      550.31    126.37 o 
   7  16   1      431.80      240.27    100.17 o 
   8  16   1      118.60       83.30    120.86 o 
   9  16   1      200.39      182.75    162.95 o 
  10  16   1      111.80       71.91    115.28 o 
 -10  17   1      514.67      158.13    450.75 o 
  -9  17   1        2.79       31.31    108.88 o 
  -8  17   1      531.71      -78.74     78.74 o 
  -7  17   1      144.38      261.15    169.56 o 
  -6  17   1     1280.99     1433.27    229.65 o 
  -5  17   1      637.81      619.53    158.20 o 
  -4  17   1       55.47      201.74    113.15 o 
  -3  17   1      358.23      354.12    134.17 o 
  -2  17   1      149.28      161.29    110.60 o 
  -1  17   1       60.38      -23.63     90.60 o 
   0  17   1       97.70       72.53     65.60 o 
   1  17   1     5836.83     5655.90    250.07 o 
   2  17   1     4776.18     4659.27    253.03 o 
   3  17   1      261.72      253.55     95.15 o 
   4  17   1      525.75      449.21    111.70 o 
   5  17   1        3.90      -30.80     75.39 o 
   6  17   1      115.98      165.29     89.65 o 
   7  17   1      115.92      280.72    108.64 o 
   8  17   1       32.11       58.46    109.98 o 
   9  17   1     1305.80      719.37    750.21 o 
  10  17   1       35.47      107.54    121.61 o 
  -9  18   1        5.03      107.85    128.20 o 
  -8  18   1       30.96      -29.30     63.36 o 
  -7  18   1     1399.84      861.82    275.19 o 
  -6  18   1       44.37      100.85    117.52 o 
  -5  18   1     1871.52     1691.40    245.00 o 
  -4  18   1      501.67      539.79    157.76 o 
  -3  18   1      157.96      108.70    114.17 o 
  -2  18   1     1161.56     1316.08    213.79 o 
  -1  18   1      664.52      886.73    178.99 o 
   0  18   1        5.76      -61.15     71.66 o 
   1  18   1      600.46      671.01    111.92 o 
   2  18   1       17.78       88.34    103.95 o 
   3  18   1       28.27       45.02     75.67 o 
   4  18   1      222.17      315.54    102.22 o 
   5  18   1     1692.52     1990.37    188.57 o 
   6  18   1     1379.92     1555.13    189.88 o 
   7  18   1      208.64      213.13    105.82 o 
   8  18   1       43.76      -73.47     73.47 o 
   9  18   1       31.18       14.99    113.43 o 
  -9  19   1       27.19      177.99    146.77 o 
  -8  19   1      437.49      -77.48     99.17 o 
  -7  19   1      876.64       -0.23    102.20 o 
  -6  19   1      115.43      286.19    138.74 o 
  -5  19   1      135.08      149.14    125.83 o 
  -4  19   1       73.53      108.43    117.71 o 
  -3  19   1     2171.50     1900.92    263.94 o 
  -2  19   1      476.57      545.14    155.65 o 
  -1  19   1       17.40      -74.68     77.07 o 
   0  19   1     1339.33     1418.47    288.96 o 
   1  19   1      181.29      170.26     81.05 o 
   2  19   1      217.05      160.21    128.96 o 
   3  19   1      159.33      100.85    108.66 o 
   4  19   1       21.59       96.45     90.55 o 
   5  19   1       69.40      112.68     89.35 o 
   6  19   1     1006.67     1009.63    164.87 o 
   7  19   1       94.41       76.92    115.59 o 
   8  19   1      129.38       83.03    112.50 o 
   9  19   1      175.67      203.98    237.16 o 
  -8  20   1     1119.16       56.50    121.48 o 
  -7  20   1        4.30        5.15     96.56 o 
  -6  20   1      537.97        9.85    125.35 o 
  -5  20   1        6.33       38.60    118.62 o 
  -4  20   1      138.82      151.32    127.66 o 
  -3  20   1      216.83      348.26    150.47 o 
  -2  20   1      137.91      103.41    187.22 o 
  -1  20   1     3454.15     3754.34    319.55 o 
   0  20   1      362.19      530.98    165.68 o 
   1  20   1     2238.93     1983.68    254.36 o 
   2  20   1        4.44       -6.66     67.18 o 
   3  20   1      138.77      151.49    129.01 o 
   4  20   1       12.24      133.07    117.47 o 
   5  20   1      714.51      629.79    242.52 o 
   6  20   1      786.04      675.35    213.23 o 
   7  20   1     2386.97     2307.17    442.74 o 
   8  20   1      473.53      154.86    370.24 o 
  -8  21   1      129.51        1.51    131.57 o 
  -7  21   1       33.79      -31.54    115.40 o 
  -6  21   1      164.95      -18.68     62.64 o 
  -5  21   1        0.70      -31.57    110.20 o 
  -4  21   1       31.09      155.17    128.82 o 
  -3  21   1      218.92      362.96    149.53 o 
  -2  21   1      555.69      355.10    144.81 o 
  -1  21   1        5.99       75.06    102.79 o 
   0  21   1      433.57      296.53    139.74 o 
   1  21   1      236.48      267.62    129.43 o 
   2  21   1      589.76      585.60    237.86 o 
   3  21   1      186.93       10.64    110.52 o 
   4  21   1      117.21      243.64    134.87 o 
   5  21   1       13.49       -4.81    120.98 o 
   6  21   1       14.75      104.33     94.19 o 
   7  21   1      171.55       -6.63    124.90 o 
   8  21   1       75.67      288.08    176.41 o 
  -7  22   1       67.48      -50.51    131.49 o 
  -6  22   1      133.39       62.84    129.47 o 
  -4  22   1       28.18      116.98    124.33 o 
  -3  22   1     1409.43     1211.60    228.35 o 
  -2  22   1      115.92      141.23    277.22 o 
  -1  22   1        2.61      -94.82     94.82 o 
   0  22   1        7.78       61.41    109.44 o 
   1  22   1      539.44      627.15    181.99 o 
   2  22   1     1097.01     1152.25    223.26 o 
   3  22   1        1.66       92.34    109.37 o 
   4  22   1     2076.05     1651.41    734.81 o 
   5  22   1       13.81      -71.42     93.50 o 
   6  22   1        0.99       32.64    112.73 o 
   7  22   1       72.49      -63.80    128.15 o 
  -6  23   1      448.25      -10.97    127.15 o 
  -5  23   1       14.11      131.99    133.14 o 
  -4  23   1      231.36       29.18     63.80 o 
  -3  23   1       73.97       22.10    104.97 o 
  -2  23   1     1040.03      741.47    341.54 o 
  -1  23   1      503.04      423.77    196.24 o 
   0  23   1      855.51      930.54    213.01 o 
   1  23   1     1612.80     1925.42    399.33 o 
   2  23   1       67.42       79.78    115.67 o 
   3  23   1       68.17      -23.15    101.38 o 
   4  23   1       37.48      108.31     96.47 o 
   5  23   1       89.67       75.07    116.24 o 
   6  23   1      287.54      290.32    221.29 o 
  -5  24   1        3.39       -7.86    127.73 o 
  -4  24   1       27.59       -8.60    106.54 o 
  -3  24   1      380.46      -33.24     97.29 o 
  -2  24   1      501.40      141.23    370.48 o 
  -1  24   1       30.47        0.69     97.78 o 
   0  24   1       53.06       79.15    110.99 o 
   1  24   1      303.26       63.87     93.15 o 
   2  24   1       23.61       15.26    101.27 o 
   3  24   1       26.38       25.43    103.12 o 
   4  24   1       57.38      107.07    161.86 o 
   5  24   1     1247.70      527.79    783.73 o 
  -4  25   1      186.85       14.33    126.02 o 
  -2  25   1      884.00      290.03    349.55 o 
  -1  25   1       90.38      154.41    114.67 o 
   0  25   1      302.07      257.55    136.04 o 
   1  25   1     1414.78      585.32    778.99 o 
   2  25   1      452.35      268.67    218.49 o 
   3  25   1     1112.78      591.13    725.08 o 
   4  25   1       21.60       90.04    163.73 o 
  -3  26   1      544.07       99.40    135.10 o 
  -2  26   1       10.78        4.78    132.51 o 
  -1  26   1      122.15       81.91    125.92 o 
   0  26   1       97.86      -62.14    104.15 o 
   1  26   1       58.92      230.91    185.35 o 
   2  26   1      405.90      260.16    147.26 o 
   3  26   1       18.92        4.64    114.20 o 
 -12   0   2      430.39       21.62    111.54 o 
 -11   0   2      208.72      301.79    177.03 o 
 -10   0   2      250.43      351.11    163.96 o 
  -9   0   2    13677.65    14174.66    499.04 o 
  -8   0   2     3787.51     3389.67    229.33 o 
  -7   0   2     3443.85     3131.85    202.63 o 
  -6   0   2      350.66      375.50     85.91 o 
  -5   0   2     5975.01     6127.05    237.71 o 
  -4   0   2     4897.81     4814.35    233.74 o 
  -3   0   2      509.27      648.23     70.22 o 
  -2   0   2    43374.30    44237.04    527.36 o 
  -1   0   2   121570.05   131411.59   1805.40 o 
   0   0   2     3717.13     3822.52    163.65 o 
   1   0   2      466.70      477.23     75.14 o 
   2   0   2    34697.88    37015.21    768.95 o 
   3   0   2     1477.07     1264.89    116.05 o 
   4   0   2      244.91      193.05     73.27 o 
   5   0   2     1301.77     1192.09    153.70 o 
   6   0   2    24572.60    24256.01    787.15 o 
   7   0   2      525.36      442.11    142.96 o 
   8   0   2     3311.50     3591.04    325.28 o 
   9   0   2      694.44      653.21    193.37 o 
  10   0   2       95.92      211.26    154.48 o 
  11   0   2       18.53        1.09    108.58 o 
 -11   1   2       29.97      -25.37     79.64 o 
 -10   1   2       29.89       -4.99     78.63 o 
  -9   1   2      772.06      772.47    121.03 o 
  -8   1   2      784.26      765.41     96.29 o 
  -7   1   2      913.23      832.74     90.21 o 
  -6   1   2      192.77      306.05     56.42 o 
  -5   1   2    16245.28    15514.17    281.08 o 
  -4   1   2     4167.59     3867.54    119.25 o 
  -3   1   2      336.47      285.35     38.19 o 
  -2   1   2    22362.43    23712.85    250.10 o 
  -1   1   2    26809.58    28820.89    251.95 o 
   0   1   2      851.51      947.58     30.87 o 
   1   1   2     3727.74     3784.29     61.06 o 
   2   1   2     7818.40     7758.62    174.06 o 
   3   1   2     2770.62     2473.35    112.58 o 
   4   1   2     1936.20     2237.84    138.69 o 
   5   1   2     7501.48     7805.13    381.60 o 
   6   1   2    14271.65    13969.60    398.70 o 
   7   1   2     4840.22     4993.38    253.13 o 
   8   1   2       44.87       26.92     63.97 o 
   9   1   2       65.05       17.04     77.31 o 
  10   1   2      934.06      854.37    162.50 o 
  11   1   2      129.69      325.28    159.76 o 
  12   1   2      761.78       99.79    248.14 o 
 -12   2   2       28.96      -27.12     54.71 o 
 -11   2   2        1.92       27.57     70.53 o 
 -10   2   2     2026.66     2035.87    301.95 o 
  -9   2   2      464.63      481.46    109.01 o 
  -8   2   2     2059.95     2070.44    130.65 o 
  -7   2   2      625.61      559.60     76.02 o 
  -6   2   2    20259.44    19635.94    349.52 o 
  -5   2   2     4091.44     4069.17    135.39 o 
  -4   2   2    10806.72    10913.36    210.49 o 
  -3   2   2     2485.57     2170.07     81.38 o 
  -2   2   2    14985.92    15557.39    172.04 o 
  -1   2   2     8923.74     9193.03    122.53 o 
   0   2   2     1667.63     1490.46     44.83 o 
   1   2   2     6336.02     6655.81     97.47 o 
   2   2   2    14334.92    14348.76    222.80 o 
   3   2   2     3423.01     3705.63    139.97 o 
   4   2   2       93.71       66.38     40.47 o 
   5   2   2     2974.26     2761.08    154.67 o 
   6   2   2       30.97       45.80     56.67 o 
   7   2   2     4056.37     4137.41    176.46 o 
   8   2   2       26.46      -15.19     42.06 o 
   9   2   2     5094.38     5454.07    431.22 o 
  10   2   2     1657.89     1697.01    236.75 o 
  11   2   2       52.29       78.28     78.72 o 
  12   2   2      187.71       45.34    122.08 o 
 -12   3   2       85.92      106.12     72.32 o 
 -11   3   2      419.68      293.38    101.42 o 
 -10   3   2     1505.66     1532.77    172.16 o 
  -9   3   2        6.37        5.08     50.88 o 
  -8   3   2      737.85      813.90    105.18 o 
  -7   3   2      611.95      506.73     85.96 o 
  -6   3   2    10075.46    10136.02    274.85 o 
  -5   3   2     2086.61     1979.02     88.35 o 
  -4   3   2    21351.28    22186.12    297.36 o 
  -3   3   2    10325.05    10603.04    171.92 o 
  -2   3   2    23785.77    24336.99    245.02 o 
  -1   3   2      349.65      426.59     31.33 o 
   0   3   2      773.32      843.06     39.25 o 
   1   3   2    11182.04    12294.83    154.04 o 
   2   3   2    25676.50    28489.88    328.25 o 
   3   3   2      969.91     1024.48     58.52 o 
   4   3   2     2149.61     2043.33     86.48 o 
   5   3   2     4407.71     4229.74    137.96 o 
   6   3   2     1887.95     1789.95    112.99 o 
   7   3   2       39.37       44.39     39.51 o 
   8   3   2      499.81      532.22     90.02 o 
   9   3   2       11.42       33.67     62.52 o 
  10   3   2      239.24      359.98    106.02 o 
  11   3   2      286.69      384.24    108.76 o 
  12   3   2       53.70       13.58     67.22 o 
 -12   4   2      271.14      101.99     72.35 o 
 -11   4   2      478.45      209.19     94.63 o 
 -10   4   2      205.06      177.41     92.12 o 
  -9   4   2      300.54      252.77     73.33 o 
  -8   4   2       10.21       60.62     50.12 o 
  -7   4   2       36.17       89.21     41.32 o 
  -6   4   2      847.42      796.95     74.46 o 
  -5   4   2        5.17       28.73     26.95 o 
  -4   4   2     7791.43     8085.19    164.40 o 
  -3   4   2       15.30       29.35     22.47 o 
  -2   4   2     1491.65     1534.55     56.73 o 
  -1   4   2     4950.58     5008.49     96.77 o 
   0   4   2      483.84      567.53     38.07 o 
   1   4   2     5496.98     6136.11    124.23 o 
   2   4   2      146.25      213.25     27.49 o 
   3   4   2    18926.72    18966.83    318.94 o 
   4   4   2      654.46      884.49     69.76 o 
   5   4   2      895.92      903.77     70.86 o 
   6   4   2      845.67      893.20     80.85 o 
   7   4   2      453.75      347.69     62.77 o 
   8   4   2       66.91      102.19     48.24 o 
   9   4   2        3.56      -46.60     59.02 o 
  10   4   2      767.54      800.32    136.89 o 
  11   4   2     1361.46     1553.05    187.90 o 
  12   4   2       15.96       55.51     99.70 o 
 -12   5   2       25.11        9.09     65.46 o 
 -10   5   2       60.89       81.50     79.38 o 
  -9   5   2        9.06       34.58     55.88 o 
  -8   5   2     1344.84     1302.58    111.90 o 
  -7   5   2      458.14      485.57     68.21 o 
  -6   5   2      103.18      141.40     42.65 o 
  -5   5   2     1733.83     1535.86     81.90 o 
  -4   5   2     5377.92     5152.07    131.55 o 
  -3   5   2     1631.10     1647.57     76.65 o 
  -2   5   2     2638.42     2604.91     77.19 o 
  -1   5   2      545.46      734.23     44.57 o 
   0   5   2      745.41      802.51     44.95 o 
   1   5   2     1579.85     1648.95     63.16 o 
   2   5   2    11689.42    11723.89    175.88 o 
   3   5   2      422.58      479.75     59.13 o 
   4   5   2      950.87      681.55    103.95 o 
   5   5   2     3609.31     3680.91    131.71 o 
   6   5   2        3.46       -6.78     33.13 o 
   7   5   2      131.34      117.29     62.83 o 
   8   5   2     1074.03     1059.65    100.50 o 
   9   5   2      176.87      169.77     77.71 o 
  10   5   2     1056.31     1338.09    166.89 o 
  11   5   2     1852.59     1796.48    203.67 o 
  12   5   2       64.55       82.42     78.49 o 
 -12   6   2       60.50       -5.77     71.90 o 
 -11   6   2       16.63       23.56     74.74 o 
 -10   6   2        6.37      -55.63     71.96 o 
  -9   6   2      799.65      868.85    108.71 o 
  -8   6   2     1215.97     1220.48    130.82 o 
  -7   6   2      559.25      524.02     79.96 o 
  -6   6   2       97.75       78.62     37.32 o 
  -5   6   2       49.53      -13.46     29.09 o 
  -4   6   2      157.47      121.96     38.02 o 
  -3   6   2       33.38       48.46     27.15 o 
  -2   6   2      433.94      368.65     39.09 o 
  -1   6   2    12309.43    12381.63    185.67 o 
   0   6   2      716.92      699.54     46.00 o 
   1   6   2     2734.85     2771.65     75.10 o 
   2   6   2      116.87       90.65     39.66 o 
   3   6   2       27.73       28.06     20.08 o 
   4   6   2     1662.52     1600.94    100.36 o 
   5   6   2     3273.76     3241.37    146.31 o 
   6   6   2      719.77      732.21    121.85 o 
   7   6   2        7.01        2.61     41.22 o 
   8   6   2     1900.28     1748.37    147.83 o 
   9   6   2       43.99      119.92     78.11 o 
  10   6   2      338.23      275.68    105.05 o 
  11   6   2        3.47       73.89     86.49 o 
  12   6   2        0.20      111.82    170.03 o 
 -12   7   2      349.76       51.52    107.26 o 
 -11   7   2      369.99      -32.20    152.76 o 
 -10   7   2       55.91       27.80     75.43 o 
  -9   7   2      154.19      103.85     62.61 o 
  -8   7   2     2689.23     2610.07    147.47 o 
  -7   7   2     1520.56     1543.11    129.15 o 
  -6   7   2      102.76      144.78     51.80 o 
  -5   7   2    15158.28    14093.02    279.90 o 
  -4   7   2       16.60       14.73     28.66 o 
  -3   7   2     7194.80     7051.25    244.09 o 
  -2   7   2       41.39       41.93     23.83 o 
  -1   7   2     5095.78     4801.31    113.91 o 
   0   7   2      297.00      337.93     37.02 o 
   1   7   2     6926.97     6651.40    155.69 o 
   2   7   2    27272.29    28299.07    454.08 o 
   3   7   2      611.95      415.34     62.09 o 
   4   7   2      645.72      571.44     75.31 o 
   5   7   2     3554.03     3229.27    150.06 o 
   6   7   2     1053.87      943.39    101.65 o 
   7   7   2      474.64      533.44     86.60 o 
   8   7   2      627.29      754.54    118.05 o 
   9   7   2        2.38       14.57     79.57 o 
  10   7   2     1431.24     1702.97    217.71 o 
  11   7   2     1211.42     1315.56    212.89 o 
  12   7   2      458.27      285.00    117.16 o 
 -12   8   2       97.09       14.61     96.85 o 
 -11   8   2        6.47      -61.48    133.47 o 
 -10   8   2        2.03      -12.24     88.63 o 
  -9   8   2     1499.27     1718.52    221.45 o 
  -8   8   2     1236.47     1076.95    122.71 o 
  -7   8   2     1062.17     1271.07    121.79 o 
  -6   8   2       38.30       64.51     47.06 o 
  -5   8   2     7853.59     7714.84    230.49 o 
  -4   8   2       21.76       19.70     31.41 o 
  -3   8   2       49.12       78.37     32.41 o 
  -2   8   2     3040.98     3075.22    100.91 o 
  -1   8   2    13027.93    12968.84    207.89 o 
   0   8   2      914.71      855.51     71.15 o 
   1   8   2      757.26      772.72     78.66 o 
   2   8   2    36479.27    39153.35    592.77 o 
   3   8   2    11273.36    10981.37    268.65 o 
   4   8   2     1465.16     1525.33    169.14 o 
   5   8   2      283.03      346.06     69.02 o 
   6   8   2     2946.75     2541.38    160.58 o 
   7   8   2      313.02      388.21     78.44 o 
   8   8   2       40.14       15.40     53.70 o 
   9   8   2     2009.07     2074.51    425.70 o 
  10   8   2     1129.53     1478.65    217.87 o 
  11   8   2      720.95      744.63    169.03 o 
  12   8   2        8.77       52.95    106.01 o 
 -12   9   2      794.30       65.53    117.21 o 
 -11   9   2      220.46       62.76     71.52 o 
 -10   9   2     1419.22     1693.13    238.98 o 
  -9   9   2      814.50     1032.29    182.18 o 
  -8   9   2     2081.15     2069.50    150.91 o 
  -7   9   2      656.11      566.15     92.17 o 
  -6   9   2     8828.72     8596.45    261.47 o 
  -5   9   2     9220.22     9237.57    257.45 o 
  -4   9   2     6640.72     6438.12    235.41 o 
  -3   9   2     2472.56     2343.16    126.92 o 
  -2   9   2    24915.45    24398.65    371.71 o 
  -1   9   2       60.83      147.59     45.50 o 
   0   9   2     4306.22     4296.77    144.78 o 
   1   9   2     4422.99     3687.23    169.87 o 
   2   9   2    18108.79    18254.36    374.99 o 
   3   9   2    11233.44    11657.05    411.19 o 
   4   9   2     5423.95     5457.60    315.09 o 
   5   9   2    22242.14    21925.67    447.72 o 
   6   9   2     4027.60     3868.65    206.20 o 
   7   9   2      727.94      796.98    109.30 o 
   8   9   2     1505.88     1612.92    225.75 o 
   9   9   2      212.12      303.53    123.31 o 
  10   9   2      102.96      224.65    119.20 o 
  11   9   2      143.21      169.09    106.99 o 
  12   9   2      307.20       85.70    117.43 o 
 -12  10   2        8.88      -35.00    164.43 o 
 -11  10   2      143.85       -2.46     86.60 o 
 -10  10   2      383.14      187.47    125.28 o 
  -9  10   2      175.67      260.38    119.69 o 
  -8  10   2     1792.07     1969.91    210.91 o 
  -7  10   2      411.15      568.16     91.97 o 
  -6  10   2    14600.15    14304.39    377.34 o 
  -5  10   2      162.79      198.03     58.13 o 
  -4  10   2       80.88       81.58     44.27 o 
  -3  10   2     1643.08     1703.68    108.43 o 
  -2  10   2     2738.14     2754.19    122.06 o 
  -1  10   2     3227.92     2856.98    122.60 o 
   0  10   2     9102.04     8746.10    215.21 o 
   1  10   2    12006.10    12177.98    454.22 o 
   2  10   2    10932.74     9644.68    300.44 o 
   3  10   2     2740.08     2724.75    219.02 o 
   4  10   2     2871.07     2903.36    156.07 o 
   5  10   2      110.58      140.02     56.74 o 
   6  10   2      226.25      168.16     64.26 o 
   7  10   2     2088.62     2353.00    161.03 o 
   8  10   2        8.81      -25.60     55.31 o 
   9  10   2     4207.58     4343.58    312.96 o 
  10  10   2     1206.41     1621.74    236.30 o 
  11  10   2       73.25       43.20     89.66 o 
 -11  11   2       62.36      -36.40     89.61 o 
 -10  11   2       59.35        2.24     95.32 o 
  -9  11   2       51.44       30.29     95.25 o 
  -8  11   2      795.81      638.95    150.84 o 
  -7  11   2      332.03      357.25    116.20 o 
  -6  11   2      448.83      392.10     91.57 o 
  -5  11   2    13584.38    14099.60    336.62 o 
  -4  11   2     2366.82     2368.13    130.22 o 
  -3  11   2     3330.40     3536.42    156.56 o 
  -2  11   2     1049.54      941.29     83.84 o 
  -1  11   2     9702.90     9412.77    231.76 o 
   0  11   2       17.22       65.50     39.89 o 
   1  11   2     1501.88     1628.94    104.10 o 
   2  11   2     3757.96     3424.24    171.78 o 
   3  11   2     1535.64     1314.36    114.42 o 
   4  11   2     2655.10     2735.50    157.52 o 
   5  11   2       32.20        0.63     47.26 o 
   6  11   2     3919.91     3671.60    332.20 o 
   7  11   2     1770.14     1779.03    249.34 o 
   8  11   2      195.27      118.07     77.97 o 
   9  11   2      348.33      465.62    141.03 o 
  10  11   2     1201.41     1324.49    221.99 o 
  11  11   2        5.62      101.06    111.31 o 
 -11  12   2        0.53       -8.97     96.52 o 
 -10  12   2      267.17       41.36     82.88 o 
  -9  12   2     4714.74     5241.98    349.65 o 
  -8  12   2      352.59      471.06    138.69 o 
  -7  12   2      363.68      343.19    115.64 o 
  -6  12   2     1381.80     1417.39    236.77 o 
  -5  12   2      964.70      961.01    105.35 o 
  -4  12   2      799.51      848.58     95.25 o 
  -3  12   2      270.81      231.54     57.88 o 
  -2  12   2     8823.67     8372.88    302.49 o 
  -1  12   2    16130.53    15751.29    321.21 o 
   0  12   2       25.03       58.91     39.05 o 
   1  12   2     1124.26      947.39     91.82 o 
   2  12   2      321.52      178.20     64.05 o 
   3  12   2     5115.92     5273.62    218.29 o 
   4  12   2      237.72      167.16     63.91 o 
   5  12   2      572.24      528.63     94.86 o 
   6  12   2    10546.77    10533.93    334.18 o 
   7  12   2      513.24      501.33    105.84 o 
   8  12   2      896.84     1161.85    148.03 o 
   9  12   2      103.35       67.50    107.63 o 
  10  12   2     1003.27      988.86    198.03 o 
  11  12   2      202.95      187.67    344.19 o 
 -11  13   2       75.15       26.92    120.03 o 
 -10  13   2        4.54       49.14     73.39 o 
  -9  13   2      179.90      198.36    120.55 o 
  -8  13   2      138.10      110.26    101.87 o 
  -7  13   2      344.60      271.37    117.50 o 
  -6  13   2      265.03      399.23    118.69 o 
  -5  13   2      139.82      166.20     90.83 o 
  -4  13   2      131.89      167.32     58.89 o 
  -3  13   2       12.59      -37.88     37.88 o 
  -2  13   2     3676.37     3311.94    172.54 o 
  -1  13   2     2189.60     1993.03    119.08 o 
   0  13   2      262.20      283.36     61.51 o 
   1  13   2        3.91       38.53     45.19 o 
   2  13   2       22.49       -1.29     50.43 o 
   3  13   2     3859.48     3533.91    190.03 o 
   4  13   2     2510.39     2280.39    158.32 o 
   5  13   2      867.60      823.87    116.16 o 
   6  13   2     6703.26     6167.20    264.06 o 
   7  13   2     1621.85     1557.85    164.69 o 
   8  13   2      234.66      148.87     93.65 o 
   9  13   2      176.16      300.16    127.08 o 
  10  13   2        6.04      -28.69     88.76 o 
  11  13   2      483.14      290.39    281.88 o 
 -11  14   2       55.89       15.53    123.19 o 
  -9  14   2       10.09      -36.44    100.59 o 
  -8  14   2       20.13      106.55    101.48 o 
  -7  14   2      138.75      194.68    111.24 o 
  -6  14   2     1558.02     2044.27    288.03 o 
  -5  14   2      200.03      162.89    103.30 o 
  -4  14   2     5332.47     5002.80    298.07 o 
  -3  14   2     9415.88     9171.75    281.49 o 
  -2  14   2      633.62      713.87    101.32 o 
  -1  14   2       44.79       41.53     44.61 o 
   0  14   2      323.62      197.09     58.74 o 
   1  14   2     1204.08     1301.16    111.59 o 
   2  14   2     1519.36     1410.72    142.64 o 
   3  14   2      922.11      904.86    124.02 o 
   4  14   2      384.34      337.98     92.83 o 
   5  14   2        5.64      -49.67     61.10 o 
   6  14   2     1127.16     1048.50    141.36 o 
   7  14   2     1621.72     1832.27    276.31 o 
   8  14   2      852.10     1100.11    194.27 o 
   9  14   2      763.52      985.71    197.17 o 
  10  14   2      202.30       34.75    166.61 o 
 -10  15   2        3.59        0.28    103.42 o 
  -9  15   2        0.41      -10.71     91.47 o 
  -8  15   2        3.06      -74.47     86.35 o 
  -7  15   2     1054.09     1057.02    190.83 o 
  -6  15   2      288.15      264.48    169.80 o 
  -5  15   2      864.69      794.77    161.70 o 
  -4  15   2        8.07       45.03     87.38 o 
  -3  15   2       44.69       23.64     80.04 o 
  -2  15   2        4.61      111.85     66.82 o 
  -1  15   2      572.05      623.34    103.13 o 
   0  15   2     1221.68     1479.59    119.00 o 
   1  15   2     1203.37     1243.02    114.58 o 
   2  15   2      116.01      203.56     82.29 o 
   3  15   2      220.26      191.36     80.59 o 
   4  15   2     2300.75     2406.04    180.10 o 
   5  15   2     2063.36     1895.03    168.80 o 
   6  15   2       19.79       -2.49     66.55 o 
   7  15   2      745.75      608.17    125.03 o 
   8  15   2      240.89      290.84    198.19 o 
   9  15   2       30.09      180.57    122.76 o 
  10  15   2        0.20      -25.45    102.46 o 
 -10  16   2       14.26      -38.86    103.19 o 
  -9  16   2      104.75       16.12     84.23 o 
  -8  16   2      363.59      248.35    143.08 o 
  -7  16   2      725.90      474.68    149.25 o 
  -6  16   2     2536.38     2498.70    259.25 o 
  -5  16   2        7.43        4.99     78.00 o 
  -4  16   2     1106.74     1086.15    186.97 o 
  -3  16   2      649.70      610.68    155.26 o 
  -2  16   2       62.46       98.72     96.13 o 
  -1  16   2      738.50      885.41    121.28 o 
   0  16   2      878.14      987.14    109.08 o 
   1  16   2     2831.36     2774.65    154.97 o 
   2  16   2     3660.64     3604.52    423.23 o 
   3  16   2     3592.78     2978.84    209.25 o 
   4  16   2       79.47       16.51     72.49 o 
   5  16   2       86.03       48.60     75.04 o 
   6  16   2      199.47      242.17     93.46 o 
   7  16   2      580.77      607.53    129.21 o 
   8  16   2      104.15      175.35    189.32 o 
   9  16   2     1769.09     2043.49    399.18 o 
  10  16   2      370.43      245.98    192.04 o 
  -9  17   2      322.82       85.01    119.15 o 
  -8  17   2       32.14       51.73    171.20 o 
  -7  17   2        8.51       50.96    109.90 o 
  -6  17   2       63.53      105.85    112.37 o 
  -5  17   2       16.67       76.52     98.71 o 
  -4  17   2      988.65     1166.84    351.65 o 
  -3  17   2      758.45      793.04    174.92 o 
  -2  17   2     2119.89     2004.15    226.31 o 
  -1  17   2      781.27     1041.75    147.64 o 
   0  17   2       16.61      -15.01     52.19 o 
   1  17   2       54.41       43.97     61.37 o 
   2  17   2       70.86       34.28     71.04 o 
   3  17   2      277.92      412.39    111.43 o 
   4  17   2      807.00      858.31    141.44 o 
   5  17   2     1406.74     1424.39    178.38 o 
   6  17   2     2015.42     1940.57    188.02 o 
   7  17   2        1.35      -37.78     79.68 o 
   8  17   2      590.04      277.41    138.69 o 
   9  17   2        3.51       99.21    121.56 o 
  -9  18   2     1474.94      209.55    145.58 o 
  -8  18   2      608.64      300.85    395.44 o 
  -7  18   2      168.95       21.45    116.25 o 
  -6  18   2      284.99      230.33    139.77 o 
  -5  18   2        7.94      112.94    105.96 o 
  -4  18   2      278.42      210.52    124.41 o 
  -3  18   2       20.96       68.60    102.71 o 
  -2  18   2     1123.70     1241.11    223.53 o 
  -1  18   2     7386.66     7850.50    418.43 o 
   0  18   2       64.28       44.16     66.01 o 
   1  18   2     2959.06     2806.76    166.15 o 
   2  18   2      711.01      890.15    117.83 o 
   3  18   2      673.42      689.62    131.49 o 
   4  18   2     1137.55     1089.30    160.23 o 
   5  18   2      295.01      334.70    110.37 o 
   6  18   2     2161.91     2199.24    207.17 o 
   7  18   2      145.01      104.03     95.09 o 
   8  18   2     1715.08     2330.19    439.31 o 
   9  18   2       46.86      102.94    115.76 o 
  -9  19   2       35.25      -81.00    111.02 o 
  -8  19   2      414.88      137.20    294.02 o 
  -7  19   2      252.21       29.60    146.39 o 
  -6  19   2      191.47      284.30    180.53 o 
  -5  19   2     3833.77     3824.70    326.26 o 
  -4  19   2      560.32      435.17    153.77 o 
  -3  19   2     3483.12     3563.55    307.12 o 
  -2  19   2      272.17      381.31    144.80 o 
  -1  19   2     3643.00     3849.99    309.24 o 
   0  19   2        0.25        9.76     85.78 o 
   1  19   2     1403.35     1581.42    157.75 o 
   2  19   2     2235.37     2186.09    162.36 o 
   3  19   2     3082.90     2873.46    221.76 o 
   4  19   2      464.11      543.37    137.05 o 
   5  19   2      814.75      846.28    187.30 o 
   6  19   2     1490.68     1508.90    196.68 o 
   7  19   2      678.70      534.35    252.31 o 
   8  19   2      682.72      232.89    407.11 o 
   9  19   2      128.62      201.78    208.69 o 
  -8  20   2      735.28      206.23    317.12 o 
  -7  20   2       11.42       37.04    110.64 o 
  -6  20   2      877.54      191.66    363.71 o 
  -5  20   2      325.52      190.23    138.03 o 
  -4  20   2      261.72      311.68    137.15 o 
  -3  20   2       13.19       57.44    111.27 o 
  -2  20   2      466.97      508.84    154.33 o 
  -1  20   2     2164.59     2434.82    263.33 o 
   0  20   2     1302.43     1502.81    232.14 o 
   1  20   2     2043.42     2208.82    254.75 o 
   2  20   2     1316.08     1488.65    147.24 o 
   3  20   2      453.53      430.06     99.81 o 
   4  20   2       27.76       30.79     88.38 o 
   5  20   2        0.60      -79.02     79.02 o 
   6  20   2      485.75      351.62    126.38 o 
   7  20   2      832.34      621.67    357.82 o 
   8  20   2        9.01        0.56    112.44 o 
  -7  21   2      135.60       82.24    229.15 o 
  -6  21   2     1083.47     1359.16    370.86 o 
  -5  21   2      543.61      176.20    283.44 o 
  -4  21   2      613.15      484.27    174.18 o 
  -3  21   2        9.03      -60.58    122.04 o 
  -2  21   2     1893.01     2349.98    446.16 o 
  -1  21   2       19.15      102.84    108.25 o 
   0  21   2       63.46      118.24    107.04 o 
   1  21   2     1984.55     2168.03    287.64 o 
   2  21   2      302.45      346.95    144.71 o 
   3  21   2      765.38      864.77    130.62 o 
   4  21   2      540.54      664.85    154.04 o 
   5  21   2     2353.65     2556.01    295.78 o 
   6  21   2      311.37      227.80    147.98 o 
   7  21   2       82.38       36.41     99.46 o 
  -7  22   2        5.75     -118.37    134.56 o 
  -6  22   2      233.26      151.99    204.02 o 
  -5  22   2      313.39      -16.03    112.01 o 
  -4  22   2      162.80       64.50    114.05 o 
  -3  22   2      720.95      826.25    219.58 o 
  -2  22   2       63.19       53.62    109.49 o 
  -1  22   2      205.35      262.77    139.29 o 
   0  22   2      263.57      187.83    132.17 o 
   1  22   2      252.27      247.73    140.17 o 
   2  22   2     2000.88     2050.31    322.95 o 
   3  22   2      945.54      972.51    214.92 o 
   4  22   2      267.92      229.96    103.34 o 
   5  22   2       47.33      -74.58     80.57 o 
   6  22   2        9.11       -9.45     93.66 o 
   7  22   2        8.67      -25.05    105.68 o 
  -6  23   2      135.15      164.76    146.52 o 
  -5  23   2     2029.71     2383.55    514.61 o 
  -4  23   2      443.72      120.69    294.02 o 
  -3  23   2      852.52     1154.75    336.80 o 
  -2  23   2       27.27      -44.00    114.42 o 
  -1  23   2      168.84      -53.32    109.70 o 
   0  23   2       81.45      195.42    176.10 o 
   1  23   2      248.86      404.44    156.84 o 
   2  23   2      408.88      527.77    168.89 o 
   3  23   2      392.88      151.22    373.66 o 
   4  23   2        0.99       98.05     96.85 o 
   5  23   2       49.07      -92.31     98.79 o 
   6  23   2       48.81      143.96    124.58 o 
  -5  24   2       57.97       -3.93    135.47 o 
  -4  24   2       69.52      -98.57    115.80 o 
  -3  24   2       20.63       29.96    109.43 o 
  -2  24   2      353.25       92.95    153.54 o 
  -1  24   2      889.35      282.14    434.02 o 
   0  24   2       15.19      -58.86     82.61 o 
   1  24   2       20.71       -0.05    101.13 o 
   2  24   2        0.62      104.16     86.35 o 
   3  24   2      868.21      476.53    648.39 o 
   4  24   2       13.60      -38.69    103.02 o 
   5  24   2       23.25       64.58    135.23 o 
  -4  25   2        4.69     -111.76    172.36 o 
  -3  25   2       96.89      187.56    148.25 o 
  -2  25   2       23.40       17.04    117.94 o 
  -1  25   2       36.19      -78.38    107.13 o 
   0  25   2      445.93      168.76    304.21 o 
   1  25   2       25.93       60.06    117.27 o 
   2  25   2      414.68      103.63    478.05 o 
   3  25   2       14.25      -54.13    104.07 o 
   4  25   2      256.60       73.76    242.91 o 
  -2  26   2       51.70      -42.00    104.12 o 
  -1  26   2     1511.49      613.59    885.55 o 
   0  26   2        0.76      -85.23    117.84 o 
   1  26   2      195.97       62.30    171.28 o 
   2  26   2       84.67      -27.10    121.55 o 
 -12   1   3      184.92      106.17     92.24 o 
 -11   1   3        0.53      -53.05    131.30 o 
 -10   1   3      250.04      293.09     81.71 o 
  -9   1   3      548.19      568.44     93.02 o 
  -8   1   3      392.16      364.14     73.23 o 
  -7   1   3     2516.14     2410.22    130.27 o 
  -6   1   3     1034.98     1131.39     87.27 o 
  -5   1   3       46.18       61.71     34.82 o 
  -4   1   3      407.66      344.76     57.42 o 
  -3   1   3        2.57       23.98     15.90 o 
  -2   1   3      308.05      327.18     30.24 o 
  -1   1   3        4.32       25.36     13.76 o 
   0   1   3    28623.12    29713.79    494.57 o 
   1   1   3     2660.70     2737.14     95.50 o 
   2   1   3     7268.18     7203.43    152.38 o 
   3   1   3       39.05       30.69     26.49 o 
   4   1   3       33.20       34.14     35.24 o 
   5   1   3     1342.59     1233.10    112.39 o 
   6   1   3       18.58      -22.13     59.66 o 
   7   1   3     2977.80     2980.94    195.41 o 
   8   1   3     1519.84     1833.04    172.02 o 
   9   1   3      177.03      395.65    106.23 o 
  10   1   3      157.17      312.37    116.33 o 
  11   1   3       32.43      -17.71     78.00 o 
  12   1   3      475.06      762.32    135.52 o 
 -12   2   3      487.14      234.07    102.05 o 
 -11   2   3      299.72      258.64    103.07 o 
 -10   2   3       44.99       27.21     62.73 o 
  -9   2   3      200.12      217.26     71.11 o 
  -8   2   3      482.92      477.74     83.36 o 
  -7   2   3      891.58      904.15     94.81 o 
  -6   2   3      667.98      711.55     79.28 o 
  -5   2   3     4681.87     4664.05    150.58 o 
  -4   2   3    19531.86    18840.84    358.47 o 
  -3   2   3     2779.39     2874.89     85.02 o 
  -2   2   3    10696.96    10904.35    147.48 o 
  -1   2   3     1810.90     1731.96     52.89 o 
   0   2   3     4546.18     4683.49     84.36 o 
   1   2   3      188.91      242.89     25.43 o 
   2   2   3     5783.66     6404.88    107.27 o 
   3   2   3     1460.75     1265.75     67.60 o 
   4   2   3     6815.42     6765.94    305.99 o 
   5   2   3     4937.00     4775.73    202.46 o 
   6   2   3      355.99      396.94    154.40 o 
   7   2   3      192.24      103.10     73.16 o 
   8   2   3       83.28      116.30     68.37 o 
   9   2   3      467.45      428.71     98.47 o 
  10   2   3      202.52      195.44     90.00 o 
  11   2   3       11.92      -73.92     73.92 o 
  12   2   3       17.47       -2.38     75.99 o 
 -12   3   3      112.75       37.86     87.65 o 
 -11   3   3      186.77      102.91     88.56 o 
 -10   3   3      540.43      516.96    107.78 o 
  -9   3   3      550.99      587.92     86.05 o 
  -8   3   3     4150.28     4301.43    164.47 o 
  -7   3   3     2338.25     2028.61    109.95 o 
  -6   3   3     2330.69     2213.17    104.69 o 
  -5   3   3     3125.90     3026.76    110.64 o 
  -4   3   3    18521.94    19194.62    352.37 o 
  -3   3   3     1099.97     1016.22     53.14 o 
  -2   3   3     4021.94     4455.88     96.72 o 
  -1   3   3    16299.03    16745.08    204.36 o 
   0   3   3    20101.64    21442.06    329.51 o 
   1   3   3    18444.05    18897.18    268.73 o 
   2   3   3     4817.76     5314.55    112.48 o 
   3   3   3    18140.86    18805.18    239.11 o 
   4   3   3     7278.99     7566.03    254.84 o 
   5   3   3      129.39       85.03     35.44 o 
   6   3   3     1248.97     1228.74     96.68 o 
   7   3   3     2265.08     2107.02    143.39 o 
   8   3   3     1603.27     1577.95    113.92 o 
   9   3   3      309.67      410.56    118.28 o 
  10   3   3      637.93      751.86    132.02 o 
  11   3   3     1621.74     1841.46    205.87 o 
  12   3   3       24.24       14.08     81.28 o 
 -12   4   3     1388.68     1823.05    275.80 o 
 -11   4   3       11.29      117.28     86.87 o 
 -10   4   3     1312.62     1378.22    144.67 o 
  -9   4   3      116.43      197.24     62.05 o 
  -8   4   3      345.52      310.34     65.03 o 
  -7   4   3     1609.97     1717.08    103.57 o 
  -6   4   3      319.36      262.09     49.09 o 
  -5   4   3    18803.77    17943.63    286.83 o 
  -4   4   3     2869.59     2431.66     92.78 o 
  -3   4   3    18181.57    18935.38    249.58 o 
  -2   4   3      298.77      385.32     37.74 o 
  -1   4   3     3640.77     3109.90     80.63 o 
   0   4   3     2923.42     2998.92     78.98 o 
   1   4   3    10411.89    10900.98    188.26 o 
   2   4   3    12870.54    12536.21    192.75 o 
   3   4   3    16783.87    16325.75    244.64 o 
   4   4   3    17299.96    18805.61    298.27 o 
   5   4   3      270.69      211.33     44.93 o 
   6   4   3     1510.20     1470.60     94.18 o 
   7   4   3     5704.48     5858.62    191.01 o 
   8   4   3       12.54       21.22     44.20 o 
   9   4   3      162.96       28.85     65.87 o 
  10   4   3     2344.46     2639.21    231.31 o 
  11   4   3       66.25      100.66     90.84 o 
  12   4   3        1.74       -9.50     85.77 o 
 -12   5   3        0.21        9.75     89.51 o 
 -11   5   3      419.41      307.82    194.32 o 
 -10   5   3      104.56      176.71     74.81 o 
  -9   5   3     1237.66     1197.10    121.66 o 
  -8   5   3     5522.43     5244.82    191.36 o 
  -7   5   3     4620.40     4379.66    170.93 o 
  -6   5   3      264.73      205.34     47.32 o 
  -5   5   3      376.33      355.62     51.42 o 
  -4   5   3      772.51      845.95     70.77 o 
  -3   5   3       32.22       75.07     26.63 o 
  -2   5   3     3814.45     3774.28     97.42 o 
  -1   5   3    42004.65    44103.49    448.90 o 
   0   5   3    31021.00    31119.38    344.39 o 
   1   5   3     4533.96     4859.75    139.84 o 
   2   5   3    19198.46    20619.32    276.18 o 
   3   5   3     2352.21     2497.17     86.36 o 
   4   5   3     1522.27     1967.92    107.45 o 
   5   5   3      475.93      481.18     71.76 o 
   6   5   3     1401.29     1349.14    124.34 o 
   7   5   3     8738.18     8679.96    236.90 o 
   8   5   3     1899.46     2291.95    135.69 o 
   9   5   3      637.26      543.79    108.47 o 
  10   5   3      248.03      281.32     97.76 o 
  11   5   3      764.04      782.88    164.83 o 
  12   5   3       10.87      -79.38     79.38 o 
 -12   6   3       71.98       47.47     94.39 o 
 -11   6   3     3411.82     3527.38    379.27 o 
 -10   6   3       65.46       66.75     65.09 o 
  -9   6   3      266.38      375.82     84.53 o 
  -8   6   3       69.52       69.35     50.32 o 
  -7   6   3      587.37      604.73     76.74 o 
  -6   6   3      248.82      258.77     51.59 o 
  -5   6   3       39.67       41.58     36.18 o 
  -4   6   3    34356.94    34344.16    471.88 o 
  -3   6   3     9388.92     9088.99    175.29 o 
  -2   6   3    10638.51    10557.32    178.47 o 
  -1   6   3     5715.50     5818.59    124.72 o 
   0   6   3      890.72      859.45     52.75 o 
   1   6   3     6942.44     7096.62    132.66 o 
   2   6   3      361.40      344.05     36.67 o 
   3   6   3    15501.95    16442.47    274.38 o 
   4   6   3    19535.25    19155.56    294.73 o 
   5   6   3       54.99       73.98     43.30 o 
   6   6   3     6058.98     5991.24    224.11 o 
   7   6   3      779.12      853.89    106.83 o 
   8   6   3     2973.54     3195.12    159.86 o 
   9   6   3       16.29       49.01     69.33 o 
  10   6   3      162.37      258.48     98.50 o 
  11   6   3     3522.38     4015.55    406.18 o 
  12   6   3      814.61     1260.49    227.43 o 
 -12   7   3       57.75       99.21    115.25 o 
 -11   7   3      214.23       -9.58    125.38 o 
 -10   7   3       26.65       22.55     74.38 o 
  -9   7   3     1016.40     1261.92    142.55 o 
  -8   7   3     5368.71     5568.91    242.87 o 
  -7   7   3     1226.80     1287.35    112.72 o 
  -6   7   3      963.26     1029.35     93.27 o 
  -5   7   3       15.47      -11.22     32.09 o 
  -4   7   3      121.86      162.54     42.08 o 
  -3   7   3      716.52      733.19     59.48 o 
  -2   7   3       62.72      150.79     33.38 o 
  -1   7   3    14049.39    13620.73    213.16 o 
   0   7   3    22487.68    22601.80    294.92 o 
   1   7   3      925.80     1009.54     54.50 o 
   2   7   3     1182.53     1026.08     52.11 o 
   3   7   3      394.25      403.50     49.98 o 
   4   7   3     2747.30     3016.09    102.01 o 
   5   7   3     6588.37     6722.65    285.46 o 
   6   7   3     1105.87     1249.67    110.83 o 
   7   7   3     1859.12     2060.87    173.92 o 
   8   7   3      224.09      208.28     72.65 o 
   9   7   3       54.37       13.48     78.13 o 
  10   7   3      322.63      438.17    138.92 o 
  11   7   3       17.52      -67.61     98.39 o 
  12   7   3      335.41      556.89    182.62 o 
 -12   8   3      391.65      143.93    199.04 o 
 -11   8   3      152.15       66.97     74.08 o 
 -10   8   3      173.61      136.17    105.78 o 
  -9   8   3      276.44      260.91     86.45 o 
  -8   8   3     1714.48     1712.84    145.73 o 
  -7   8   3      480.02      488.35     80.68 o 
  -6   8   3        2.11       13.25     42.62 o 
  -5   8   3     3987.07     3786.66    147.16 o 
  -4   8   3     6706.06     6907.37    218.63 o 
  -3   8   3      354.30      333.16     49.47 o 
  -2   8   3    13525.41    14238.53    316.14 o 
  -1   8   3    14075.97    14159.37    279.40 o 
   0   8   3     4985.91     5049.60    123.79 o 
   1   8   3     2170.21     2077.76     76.34 o 
   2   8   3       30.48       28.63     37.78 o 
   3   8   3    14618.68    15062.46    326.52 o 
   4   8   3      571.68      574.05     53.94 o 
   5   8   3     6664.67     6673.08    225.91 o 
   6   8   3        9.47      -32.80     43.54 o 
   7   8   3     4130.73     4582.29    259.16 o 
   8   8   3       33.31       75.68     55.74 o 
   9   8   3       18.37       62.02     89.83 o 
  10   8   3      748.59     1061.39    189.35 o 
  11   8   3        9.88      245.57    123.83 o 
  12   8   3      346.65      488.89    167.66 o 
 -12   9   3       22.74       33.02    120.18 o 
 -11   9   3       38.40      111.13    107.19 o 
 -10   9   3       71.44       31.97    101.15 o 
  -9   9   3     1853.23     2049.39    320.46 o 
  -8   9   3       31.18       64.28     62.45 o 
  -7   9   3       49.19       66.43     53.44 o 
  -6   9   3      161.20      161.92     56.28 o 
  -5   9   3      339.77      388.27     64.98 o 
  -4   9   3      250.66      240.32     50.81 o 
  -3   9   3      217.58      220.85     42.57 o 
  -2   9   3     1225.17     1259.21     74.87 o 
  -1   9   3     1487.59     1420.81     74.97 o 
   0   9   3      109.27       96.75     31.62 o 
   1   9   3     1625.55     1672.69     70.15 o 
   2   9   3      160.74      214.38     57.70 o 
   3   9   3     4622.19     4695.24    181.46 o 
   4   9   3      286.43      280.70     61.61 o 
   5   9   3      778.94      861.61    105.47 o 
   6   9   3     1232.78     1019.87    118.01 o 
   7   9   3        4.84       40.25     55.86 o 
   8   9   3      551.10      562.74    104.96 o 
   9   9   3      784.85     1026.72    232.80 o 
  10   9   3       14.65       59.28    132.62 o 
  11   9   3      378.88      378.94    143.72 o 
 -11  10   3        1.05       39.65     95.96 o 
 -10  10   3      474.97      477.23    165.44 o 
  -9  10   3      573.14      562.72    150.89 o 
  -8  10   3     2321.46     2602.05    237.02 o 
  -7  10   3      249.55      264.02     72.61 o 
  -6  10   3     1456.28     1603.60    127.37 o 
  -5  10   3        3.59       19.21     40.45 o 
  -4  10   3      689.49      844.69     83.09 o 
  -3  10   3     1096.94     1157.20     78.37 o 
  -2  10   3     4519.94     4522.25    134.94 o 
  -1  10   3     8510.47     8660.61    185.11 o 
   0  10   3     1297.39     1307.38     84.32 o 
   1  10   3     1856.35     1696.98    102.40 o 
   2  10   3      266.24      234.73     62.75 o 
   3  10   3      128.68      204.24     82.54 o 
   4  10   3     1057.31     1105.82    109.77 o 
   5  10   3      514.23      572.15     92.83 o 
   6  10   3     1668.65     1626.36    134.00 o 
   7  10   3     1010.93     1000.77    126.08 o 
   8  10   3      575.86      521.45    102.94 o 
   9  10   3        3.04       48.61     96.37 o 
  10  10   3      186.20      168.62    121.45 o 
  11  10   3      123.97       69.34    111.25 o 
 -11  11   3      179.48       51.23    109.95 o 
 -10  11   3      200.94       64.29     94.51 o 
  -9  11   3     1305.29     1208.45    229.30 o 
  -8  11   3      297.35      190.38    108.84 o 
  -7  11   3       11.16       73.61     87.34 o 
  -6  11   3      557.30      463.61     86.21 o 
  -5  11   3      867.03      853.41    105.18 o 
  -4  11   3      333.68      291.35     68.87 o 
  -3  11   3     6424.13     6140.69    165.27 o 
  -2  11   3     1135.31     1130.69     78.25 o 
  -1  11   3    10681.47    10069.84    247.08 o 
   0  11   3     1815.73     1771.85    108.39 o 
   1  11   3      398.82      423.20     64.61 o 
   2  11   3      412.39      320.50     60.06 o 
   3  11   3     2330.35     1946.84    133.84 o 
   4  11   3     1665.87     1571.31    125.76 o 
   5  11   3      738.89      697.52    103.63 o 
   6  11   3     1796.13     1728.67    143.15 o 
   7  11   3     1505.66     1633.10    171.45 o 
   8  11   3     1997.31     2064.82    168.58 o 
   9  11   3      353.26      315.96    131.75 o 
  10  11   3      566.97      871.20    184.06 o 
  11  11   3       18.80       73.49    134.33 o 
 -11  12   3      178.48       43.96    116.17 o 
 -10  12   3      281.18       87.38    186.44 o 
  -9  12   3      548.73      611.64    161.94 o 
  -8  12   3        0.22      -75.54     79.73 o 
  -7  12   3        5.27      -61.67     70.73 o 
  -6  12   3       11.45       20.16     49.78 o 
  -5  12   3      360.51      466.46     88.07 o 
  -4  12   3     7289.06     7137.09    242.94 o 
  -3  12   3     5321.65     5293.54    210.34 o 
  -2  12   3     2082.00     2020.24    119.06 o 
  -1  12   3     2131.49     1997.07    117.05 o 
   0  12   3       30.10        3.69     37.75 o 
   1  12   3      323.52      273.62     59.35 o 
   2  12   3      384.09      458.23     73.34 o 
   3  12   3     2704.16     2649.73    162.32 o 
   4  12   3     8845.53     8757.03    289.26 o 
   5  12   3      397.45      390.62     87.04 o 
   6  12   3     1141.73     1157.40    136.23 o 
   7  12   3     1342.69     1305.92    176.17 o 
   8  12   3      111.01      212.92     89.14 o 
   9  12   3      232.80      247.34    129.91 o 
  10  12   3       54.81      102.33    108.81 o 
  11  12   3      640.22      957.07    228.52 o 
 -11  13   3      428.67       61.46    219.97 o 
 -10  13   3        0.76      -88.25     96.61 o 
  -9  13   3       94.73      141.92    108.65 o 
  -8  13   3     2261.03     2287.57    240.28 o 
  -7  13   3     4295.22     4715.73    317.17 o 
  -6  13   3     1098.25     1296.12    191.50 o 
  -5  13   3      372.09      352.21     91.74 o 
  -4  13   3     1200.37     1328.60    127.63 o 
  -3  13   3       84.74       28.02     52.06 o 
  -2  13   3      129.31       77.87     49.13 o 
  -1  13   3      863.24      898.34     99.56 o 
   0  13   3    19437.05    18935.20    376.88 o 
   1  13   3      716.01      805.57    104.88 o 
   2  13   3     8259.82     8244.80    276.67 o 
   3  13   3       39.11       -2.45     52.33 o 
   4  13   3     1247.30     1247.26    137.96 o 
   5  13   3     1562.40     1484.60    146.08 o 
   6  13   3      645.90      660.25    114.97 o 
   7  13   3     1876.33     2235.12    174.84 o 
   8  13   3     1803.71     1798.15    172.46 o 
   9  13   3     1769.18     1892.11    238.55 o 
  10  13   3       36.79       -1.38    104.85 o 
  11  13   3        5.48      -29.29    122.51 o 
 -10  14   3        3.48      -68.84     93.22 o 
  -9  14   3      100.18       -1.51     90.38 o 
  -8  14   3        2.56      121.11    106.75 o 
  -7  14   3      256.96      398.10    131.44 o 
  -6  14   3      242.71      278.94    152.53 o 
  -5  14   3     2927.13     3070.07    450.05 o 
  -4  14   3    12698.61    12189.58    341.83 o 
  -3  14   3      348.92      490.35     95.55 o 
  -2  14   3      590.25      478.99     82.07 o 
  -1  14   3     2981.46     3137.32    156.22 o 
   0  14   3        2.66       56.69     48.17 o 
   1  14   3      198.23      227.21     61.25 o 
   2  14   3      945.78      902.85    104.58 o 
   3  14   3     5274.81     4863.70    274.93 o 
   4  14   3     2118.51     1872.25    158.42 o 
   5  14   3      101.37      143.64     71.42 o 
   6  14   3      886.38     1032.81    141.23 o 
   7  14   3     1102.68     1322.23    162.60 o 
   8  14   3       20.20       62.04     79.42 o 
   9  14   3      167.12       30.84    264.85 o 
  10  14   3      495.01      430.84    157.52 o 
 -10  15   3      106.36       -7.80     98.86 o 
  -9  15   3      429.79       30.47    208.69 o 
  -8  15   3      751.91      916.77    192.57 o 
  -7  15   3      329.13      379.73    132.27 o 
  -6  15   3     1716.62     1534.75    218.70 o 
  -5  15   3     1116.88     1256.13    199.09 o 
  -4  15   3     6701.41     6605.33    354.99 o 
  -3  15   3     4176.47     4086.66    210.48 o 
  -2  15   3        9.30       -6.25     51.65 o 
  -1  15   3    10335.80    10318.28    289.81 o 
   0  15   3     2553.94     2521.93    146.78 o 
   1  15   3     2661.82     2728.89    154.84 o 
   2  15   3       33.31       18.57     47.57 o 
   3  15   3    13989.22    13896.50    452.42 o 
   4  15   3        3.12       -5.51     65.27 o 
   5  15   3      265.41      369.21    103.45 o 
   6  15   3     1746.85     1777.00    178.24 o 
   7  15   3      943.45     1019.92    150.04 o 
   8  15   3     1471.61     1503.52    184.86 o 
   9  15   3      275.74      281.63    144.58 o 
  10  15   3     1478.15     1732.62    269.85 o 
 -10  16   3       77.08       93.59    123.97 o 
  -9  16   3       38.47       72.18    109.10 o 
  -8  16   3       86.84      -43.67     93.73 o 
  -7  16   3      446.05      464.21    149.20 o 
  -6  16   3       12.67        4.31     90.12 o 
  -5  16   3     1848.84     2299.79    240.43 o 
  -4  16   3     3172.78     3113.89    265.86 o 
  -3  16   3      736.04      709.94    153.42 o 
  -2  16   3      148.65       86.40     77.81 o 
  -1  16   3      401.88      496.19     89.06 o 
   0  16   3        5.88        8.91     54.21 o 
   1  16   3      962.47      864.94    107.99 o 
   2  16   3     2254.41     2050.72    146.17 o 
   3  16   3     7569.93     7573.00    314.62 o 
   4  16   3      147.29      172.74     82.26 o 
   5  16   3       42.09       16.28    118.78 o 
   6  16   3      823.83      818.02    141.90 o 
   7  16   3      409.30      528.64    124.72 o 
   8  16   3       20.11        4.11     81.30 o 
   9  16   3        2.78       28.30    104.01 o 
  10  16   3      905.25     1147.08    237.05 o 
  -9  17   3      374.49      202.52    222.61 o 
  -8  17   3     1041.12      472.56    691.40 o 
  -7  17   3     1910.43     2078.78    258.31 o 
  -6  17   3      596.07      805.04    192.35 o 
  -5  17   3       41.33      -45.23     84.71 o 
  -4  17   3       15.54      117.84     98.49 o 
  -3  17   3     1942.19     2055.02    241.26 o 
  -2  17   3        3.41       38.51     86.05 o 
  -1  17   3      857.99      872.76    109.56 o 
   0  17   3     7298.87     7708.10    262.47 o 
   1  17   3     1337.16     1428.84    145.07 o 
   2  17   3     1302.52     1163.37    124.63 o 
   3  17   3       89.71       95.67     66.55 o 
   4  17   3      984.13      949.30    148.01 o 
   5  17   3       72.46      -11.34     76.25 o 
   6  17   3      226.21      256.93     97.63 o 
   7  17   3     1725.46     1667.08    199.57 o 
   8  17   3     2932.28     3072.94    235.59 o 
   9  17   3       78.45       49.91    110.79 o 
  -9  18   3      321.67      163.00    176.95 o 
  -8  18   3      544.09      122.93    385.95 o 
  -7  18   3      122.83      183.69    121.64 o 
  -6  18   3      296.33      273.88    142.53 o 
  -5  18   3      107.46      110.00    112.19 o 
  -4  18   3      393.74      561.68    163.61 o 
  -3  18   3     1457.31     1153.01    205.53 o 
  -2  18   3     2709.42     2490.07    254.63 o 
  -1  18   3      202.01       78.07    117.43 o 
   0  18   3      103.49      103.70     65.16 o 
   1  18   3     1044.09     1135.61    130.53 o 
   2  18   3       70.47       43.89     62.85 o 
   3  18   3       39.20        3.55     59.11 o 
   4  18   3     3135.13     3207.89    230.69 o 
   5  18   3      844.07      859.83    150.08 o 
   6  18   3       18.14       46.98     88.56 o 
   7  18   3      603.06      434.39    124.88 o 
   8  18   3     1065.40     1208.01    180.14 o 
   9  18   3       28.06        1.14    117.44 o 
  -8  19   3       16.63      149.60    127.87 o 
  -7  19   3      926.48      107.50    416.13 o 
  -6  19   3       18.16       49.96    112.14 o 
  -5  19   3      315.27      474.58    159.23 o 
  -4  19   3      118.14      145.99    125.83 o 
  -3  19   3      421.95      395.99    152.51 o 
  -2  19   3      175.76      201.50    116.81 o 
  -1  19   3     2524.77     2867.36    276.81 o 
   0  19   3       54.20       84.33     67.45 o 
   1  19   3        4.59       69.21     65.95 o 
   2  19   3      392.24      505.35    100.60 o 
   3  19   3       79.29        8.63     65.74 o 
   4  19   3       87.94       86.54     73.29 o 
   5  19   3       55.94        9.24     93.58 o 
   6  19   3       70.00      -18.20     86.74 o 
   7  19   3      193.21       71.84     91.79 o 
   8  19   3        6.77      -40.90    113.21 o 
  -8  20   3      457.13      221.08    162.95 o 
  -7  20   3      165.94       94.66    154.40 o 
  -6  20   3      136.04       71.14    124.37 o 
  -5  20   3      249.25      184.10    149.70 o 
  -4  20   3      149.78      125.38    133.12 o 
  -3  20   3        9.82       -4.67    100.02 o 
  -2  20   3     2109.97     2057.56    377.01 o 
  -1  20   3     1266.73     1558.61    239.55 o 
   0  20   3      344.50      612.99    161.63 o 
   1  20   3      293.62      305.35     95.08 o 
   2  20   3       65.10       49.90     65.17 o 
   3  20   3       14.69      -56.30     58.74 o 
   4  20   3       36.02       14.78     70.84 o 
   5  20   3     2622.87     2397.40    232.52 o 
   6  20   3      875.72      714.80    144.07 o 
   7  20   3      307.02      289.16    124.08 o 
   8  20   3       95.48      147.14    150.56 o 
  -7  21   3      929.33      400.98    501.46 o 
  -6  21   3        4.55       -5.71     99.57 o 
  -5  21   3      101.21      -97.54     97.54 o 
  -4  21   3        6.72       30.90    107.38 o 
  -3  21   3       71.84      153.79    131.10 o 
  -2  21   3        5.05      -38.50    100.66 o 
  -1  21   3      446.05      492.01    153.16 o 
   0  21   3       47.89      -42.42     93.65 o 
   1  21   3      609.41      669.91    181.51 o 
   2  21   3      669.99      732.39    121.03 o 
   3  21   3      190.23      154.91     83.32 o 
   4  21   3        2.96      -47.85     66.84 o 
   5  21   3      163.96      138.16     87.68 o 
   6  21   3        1.74       78.78     89.43 o 
   7  21   3       10.65       44.61     92.31 o 
  -7  22   3      136.31       99.96    145.97 o 
  -6  22   3      450.71      324.88    359.90 o 
  -5  22   3      931.61     1565.13    412.24 o 
  -4  22   3      179.72       69.64    117.75 o 
  -3  22   3        3.95       65.79    119.98 o 
  -2  22   3       31.11      122.90    128.54 o 
  -1  22   3      597.95      505.06    281.57 o 
   0  22   3      620.67      483.62    172.37 o 
   1  22   3     1433.90     1673.78    261.23 o 
   2  22   3      107.52       36.73     92.39 o 
   3  22   3      983.73     1120.86    163.88 o 
   4  22   3        6.91       20.01     75.95 o 
   5  22   3        0.75       -9.68     70.50 o 
   6  22   3      468.45      610.11    152.13 o 
   7  22   3      495.75      501.93    345.90 o 
  -6  23   3      137.27       96.83    136.87 o 
  -5  23   3       39.89      -24.26    127.25 o 
  -4  23   3       42.00      -10.35    132.54 o 
  -3  23   3      833.82      347.81    530.71 o 
  -2  23   3        1.02      -74.47     99.84 o 
  -1  23   3     2166.69     2347.46    442.74 o 
   0  23   3      155.89      297.45    142.34 o 
   1  23   3      123.65       69.02    129.25 o 
   2  23   3      338.58      551.15    165.13 o 
   3  23   3     1210.33      871.76    762.57 o 
   4  23   3       68.18       85.45     65.28 o 
   5  23   3       85.29       61.44     87.76 o 
   6  23   3      513.28      475.87    123.62 o 
  -5  24   3       68.84      243.86    221.06 o 
  -4  24   3     1925.61     2792.06    529.23 o 
  -3  24   3     1154.65      378.03    687.75 o 
  -2  24   3      265.73      -20.28    268.19 o 
  -1  24   3      674.47      193.01    261.11 o 
   0  24   3       85.31      111.67    101.81 o 
   1  24   3        2.17       14.53     88.01 o 
   2  24   3      390.94      113.80    190.80 o 
   3  24   3      457.99      240.76    189.24 o 
   4  24   3     2022.47     2286.32    375.38 o 
   5  24   3       19.45       26.23    135.03 o 
  -4  25   3      437.72      294.68    325.67 o 
  -3  25   3        0.10      153.25    133.33 o 
  -2  25   3       15.19        6.78    110.49 o 
  -1  25   3       45.00       94.41    182.79 o 
   0  25   3      960.22      274.60    496.95 o 
   1  25   3       35.73      -24.18    108.86 o 
   2  25   3      354.30      111.11    140.05 o 
   3  25   3        4.29        0.12    108.76 o 
   4  25   3        8.93      102.74    182.63 o 
  -2  26   3        4.54     -107.52    107.52 o 
  -1  26   3        6.34        7.80    151.60 o 
   0  26   3       90.86       19.19    210.63 o 
   1  26   3       76.20     -115.95    115.95 o 
   2  26   3       60.51      -10.17    114.50 o 
 -11   0   4      146.51       61.04    105.36 o 
 -10   0   4     1702.12     1601.20    208.96 o 
  -9   0   4     1146.75     1226.66    182.77 o 
  -8   0   4     1816.29     1945.13    187.29 o 
  -7   0   4     1942.09     1786.34    294.95 o 
  -6   0   4     5647.23     4987.93    242.59 o 
  -5   0   4       81.19       69.73     71.40 o 
  -4   0   4      123.28      274.36    109.28 o 
  -3   0   4     9188.05     9381.71    212.14 o 
  -2   0   4     2665.02     2363.15    115.12 o 
  -1   0   4    10451.58    10254.24    297.59 o 
   0   0   4    36317.43    39276.18    938.21 o 
   1   0   4    18842.43    19214.80    565.79 o 
   2   0   4     3515.36     3435.35    118.38 o 
   3   0   4     3522.16     3313.84    199.28 o 
   4   0   4       80.67      142.50     70.47 o 
   5   0   4     1094.56      888.89    141.10 o 
   6   0   4       25.10       34.07     65.65 o 
   7   0   4     3023.54     3361.27    295.26 o 
   8   0   4     1300.08     1473.81    226.66 o 
   9   0   4     3640.85     4105.49    373.66 o 
  10   0   4        1.81       63.00    124.92 o 
  12   0   4      331.97      333.31    118.51 o 
 -12   1   4        9.38       95.22     89.55 o 
 -11   1   4      648.51      725.93    103.82 o 
 -10   1   4     2715.11     2758.07    207.14 o 
  -9   1   4      530.16      579.62     94.83 o 
  -8   1   4      199.19      251.53     70.18 o 
  -7   1   4       42.73       84.32     50.57 o 
  -6   1   4     3837.10     3431.39    144.56 o 
  -5   1   4        0.91       -2.75     31.59 o 
  -4   1   4     6993.61     6742.12    128.47 o 
  -3   1   4    34698.13    35015.01    379.66 o 
  -2   1   4    12241.30    12705.78    189.11 o 
  -1   1   4      435.96      586.17     32.90 o 
   0   1   4    20216.54    20735.99    542.32 o 
   1   1   4     5845.16     6401.28    122.40 o 
   2   1   4     2052.06     2002.80     70.25 o 
   3   1   4      539.30      543.08     47.34 o 
   4   1   4    25191.04    26023.62    488.84 o 
   5   1   4    22025.75    22973.99    722.67 o 
   6   1   4     1832.04     1983.64    146.68 o 
   7   1   4     3304.34     3065.74    197.94 o 
   8   1   4      351.55      377.17    103.57 o 
   9   1   4       65.23       31.98     92.17 o 
  10   1   4       62.59       36.53     70.82 o 
  11   1   4      649.09      595.00    127.47 o 
  12   1   4      350.27      345.89    195.47 o 
 -12   2   4        7.40       14.54     79.72 o 
 -11   2   4      433.51      401.74     86.18 o 
 -10   2   4      141.21      120.03     66.09 o 
  -9   2   4      434.66      455.77     99.55 o 
  -8   2   4      930.86     1132.32    117.37 o 
  -7   2   4     8752.31     8473.53    244.37 o 
  -6   2   4     2477.69     2436.85    122.81 o 
  -5   2   4       17.29       31.62     32.71 o 
  -4   2   4        5.14       21.40     21.07 o 
  -3   2   4       24.76       40.91     19.79 o 
  -2   2   4     2007.01     1954.35     59.45 o 
  -1   2   4      498.29      579.37     44.82 o 
   0   2   4    32823.59    32140.02    361.21 o 
   1   2   4    18530.40    19059.95    239.93 o 
   2   2   4      283.66      369.58     36.46 o 
   3   2   4     1797.18     1777.61     64.60 o 
   4   2   4      452.73      403.66     47.76 o 
   5   2   4     2456.91     2477.40    206.06 o 
   6   2   4     1258.71     1160.35    165.68 o 
   7   2   4     5159.25     5486.43    370.09 o 
   8   2   4     3894.22     3978.82    201.04 o 
   9   2   4       17.17       36.99     52.20 o 
  10   2   4       89.19       81.79     72.82 o 
  11   2   4      143.68      123.36     91.22 o 
  12   2   4      538.91      620.58    125.03 o 
 -12   3   4      103.51      -13.64    105.57 o 
 -11   3   4     1284.35     1431.43    182.57 o 
 -10   3   4       51.73       62.96     60.81 o 
  -9   3   4      347.31      354.97     75.61 o 
  -8   3   4      545.36      590.04     80.02 o 
  -7   3   4      523.22      566.67     78.29 o 
  -6   3   4       16.98       36.76     35.72 o 
  -5   3   4      962.78     1050.91     72.19 o 
  -4   3   4    10542.99    10187.14    165.11 o 
  -3   3   4     2644.58     2287.76     72.51 o 
  -2   3   4     4903.08     5317.56    128.18 o 
  -1   3   4      437.13      512.22     38.10 o 
   0   3   4     3771.18     3933.38     88.12 o 
   1   3   4     1806.05     1820.89     60.55 o 
   2   3   4      511.35      544.31     43.27 o 
   3   3   4       51.83       67.80     25.84 o 
   4   3   4     9721.05     9592.58    278.83 o 
   5   3   4      856.15      818.73     80.52 o 
   6   3   4      477.61      439.63     74.94 o 
   7   3   4     1740.70     1630.48    123.90 o 
   8   3   4       19.50       23.93     45.57 o 
   9   3   4       65.11      157.89     65.02 o 
  10   3   4        3.73      -19.61     65.73 o 
  11   3   4      405.27      301.29    106.49 o 
  12   3   4      181.03      137.81     96.62 o 
 -12   4   4        0.48        5.88     81.48 o 
 -11   4   4      105.37       53.10     73.28 o 
 -10   4   4      249.83      264.12     72.45 o 
  -9   4   4        2.52      -17.68     50.68 o 
  -8   4   4      100.42      100.03     51.55 o 
  -7   4   4      185.29      212.98     53.46 o 
  -6   4   4     3096.66     2833.69    120.76 o 
  -5   4   4      868.34      876.26     71.18 o 
  -4   4   4     5468.00     5310.60    119.54 o 
  -3   4   4      106.22       91.78     33.60 o 
  -2   4   4     1784.26     1967.74    112.94 o 
  -1   4   4       14.71        3.66     18.71 o 
   0   4   4       14.93       14.72     19.07 o 
   1   4   4    13619.79    14520.60    220.52 o 
   2   4   4     4391.14     4200.49     99.56 o 
   3   4   4      919.82      803.65     57.32 o 
   4   4   4     1582.33     1684.53     82.71 o 
   5   4   4     1716.38     1934.07     99.42 o 
   6   4   4        1.45       -9.81     34.73 o 
   7   4   4       94.37       93.06     49.99 o 
   8   4   4     2201.27     2426.58    138.58 o 
   9   4   4     2360.27     2683.50    157.31 o 
  10   4   4       23.26       38.65     71.87 o 
  11   4   4      142.79      198.96    101.09 o 
  12   4   4       33.40       -9.85     93.60 o 
 -12   5   4      347.49      201.16    223.81 o 
 -11   5   4      408.19      225.16     85.45 o 
 -10   5   4        0.71      -37.88     51.55 o 
  -9   5   4       49.08       89.39     58.64 o 
  -8   5   4        2.26        6.68     47.13 o 
  -7   5   4      679.23      760.49     83.31 o 
  -6   5   4      256.50      267.29     53.78 o 
  -5   5   4     5168.60     4934.68    148.00 o 
  -4   5   4       78.55       81.65     31.00 o 
  -3   5   4     3146.52     3004.40     97.13 o 
  -2   5   4     1187.28     1025.61     58.81 o 
  -1   5   4       38.18       23.89     25.05 o 
   0   5   4      104.12      100.64     26.77 o 
   1   5   4     2740.42     2678.66     83.07 o 
   2   5   4     4490.50     4476.00    106.42 o 
   3   5   4      723.16      573.27     51.73 o 
   4   5   4     5902.94     5612.52    163.06 o 
   5   5   4      313.19      334.52     52.62 o 
   6   5   4      636.40      650.45     88.37 o 
   7   5   4      354.31      455.05     74.70 o 
   8   5   4      416.01      393.69     74.54 o 
   9   5   4        0.69       45.89     57.04 o 
  10   5   4     1311.44     1385.10    169.21 o 
  11   5   4      295.50      244.09    109.79 o 
  12   5   4       74.30      102.66    129.39 o 
 -12   6   4        0.02       10.42     91.58 o 
 -11   6   4      120.43       76.57     69.60 o 
 -10   6   4       88.66      128.35     75.77 o 
  -9   6   4       70.79      102.84     58.93 o 
  -8   6   4       32.31       50.63     52.12 o 
  -7   6   4      352.77      361.12     65.59 o 
  -6   6   4      576.99      588.52     78.80 o 
  -5   6   4      225.07      248.55     55.62 o 
  -4   6   4       39.18       32.31     36.94 o 
  -3   6   4     1014.93      985.35     63.90 o 
  -2   6   4     1129.75     1366.05     72.67 o 
  -1   6   4      480.32      604.41     51.08 o 
   0   6   4     2934.24     2912.73     91.26 o 
   1   6   4     5420.94     5728.16    127.05 o 
   2   6   4      857.26      903.62     57.29 o 
   3   6   4     1392.71     1345.56     70.59 o 
   4   6   4      689.73      770.37     63.39 o 
   5   6   4      264.24      330.90     72.37 o 
   6   6   4       12.54       34.11     48.59 o 
   7   6   4     1658.04     1737.41    136.87 o 
   8   6   4      534.59      617.62    104.21 o 
   9   6   4      106.98      140.00     72.44 o 
  10   6   4      498.24      493.13    231.32 o 
  11   6   4       10.62      -45.40     95.62 o 
  12   6   4       61.14     -109.52    109.52 o 
 -12   7   4      433.76      183.12    210.56 o 
 -11   7   4      198.56       63.87     92.48 o 
 -10   7   4     1274.55     1119.65    153.45 o 
  -9   7   4      251.57      123.48     69.20 o 
  -8   7   4      732.12      665.69     96.54 o 
  -7   7   4      223.88      218.15     65.60 o 
  -6   7   4     4122.88     3867.25    161.47 o 
  -5   7   4      829.79      767.68     97.43 o 
  -4   7   4     1134.68     1001.09     70.65 o 
  -3   7   4     2154.34     1943.16     87.65 o 
  -2   7   4    21751.28    22324.55    305.03 o 
  -1   7   4     1371.31     1335.63     72.94 o 
   0   7   4     4091.68     3894.23    116.59 o 
   1   7   4     6827.95     6579.58    143.18 o 
   2   7   4      837.31      891.77     56.04 o 
   3   7   4     2254.46     2333.65     93.11 o 
   4   7   4     1634.11     1647.30     82.07 o 
   5   7   4     1979.44     1919.79     98.77 o 
   6   7   4      422.22      469.88     82.59 o 
   7   7   4     4468.21     4326.83    202.49 o 
   8   7   4      162.83       54.09     64.86 o 
   9   7   4       97.33      102.65     72.86 o 
  10   7   4     1282.90     1248.18    196.75 o 
  11   7   4        5.09      -76.03     98.61 o 
  12   7   4       35.49       92.04    122.76 o 
 -12   8   4       44.69      -80.97    105.11 o 
 -11   8   4       18.39       76.06     90.34 o 
 -10   8   4      819.96     1019.43    194.19 o 
  -9   8   4      375.01      463.62    110.95 o 
  -8   8   4       10.71        9.54     56.82 o 
  -7   8   4     5034.62     4926.66    197.28 o 
  -6   8   4     7049.51     7171.94    223.59 o 
  -5   8   4       29.14       12.61     37.92 o 
  -4   8   4     4829.33     4796.29    141.68 o 
  -3   8   4       34.11       14.62     28.48 o 
  -2   8   4     3009.71     2700.73    101.68 o 
  -1   8   4      469.56      559.82     55.17 o 
   0   8   4     6587.31     6467.59    148.72 o 
   1   8   4    21149.40    21439.40    324.14 o 
   2   8   4     3782.60     3697.52    102.75 o 
   3   8   4     1071.31     1007.24     95.74 o 
   4   8   4     5755.15     5979.27    213.73 o 
   5   8   4     1760.71     1778.66    124.27 o 
   6   8   4       10.74       -3.61     48.68 o 
   7   8   4     1673.79     1690.02    140.90 o 
   8   8   4     1743.31     1801.38    151.90 o 
   9   8   4     1359.18     1349.51    155.98 o 
  10   8   4       54.63       76.22    100.30 o 
  11   8   4     1010.07     1364.63    216.29 o 
 -11   9   4     1372.87      491.97    714.66 o 
 -10   9   4      612.80      626.07    158.45 o 
  -9   9   4      810.55      874.00    134.67 o 
  -8   9   4     1698.01     1847.79    143.62 o 
  -7   9   4      360.53      334.35     74.89 o 
  -6   9   4      845.81      966.98    102.14 o 
  -5   9   4      386.37      345.06     65.71 o 
  -4   9   4    15340.40    15492.71    272.59 o 
  -3   9   4    12527.00    12110.82    230.81 o 
  -2   9   4     1164.49     1095.33     73.09 o 
  -1   9   4     1262.71     1396.59     79.59 o 
   0   9   4      490.45      517.71     53.06 o 
   1   9   4       35.15       23.54     34.34 o 
   2   9   4      650.97      682.06     51.81 o 
   3   9   4     1158.75     1169.02    173.46 o 
   4   9   4    22112.50    21995.17    441.99 o 
   5   9   4      544.29      486.83     82.98 o 
   6   9   4       82.06       98.47     63.26 o 
   7   9   4     1227.09     1104.03    130.55 o 
   8   9   4     1126.97     1308.69    142.68 o 
   9   9   4      350.31      255.79    117.66 o 
  10   9   4      113.81       86.27    114.88 o 
  11   9   4     1043.32     1355.52    252.01 o 
 -11  10   4       80.50       82.34    144.91 o 
 -10  10   4       51.67      -33.61     82.77 o 
  -9  10   4      923.11      982.47    183.57 o 
  -8  10   4      578.73      685.42    114.18 o 
  -7  10   4     8558.51     8985.44    272.08 o 
  -6  10   4     1986.61     1940.83    128.06 o 
  -5  10   4        0.15      -32.89     39.94 o 
  -4  10   4     1059.93     1081.36     94.43 o 
  -3  10   4       54.99       75.15     37.17 o 
  -2  10   4     3447.96     3249.15    118.68 o 
  -1  10   4      102.05       67.26     33.80 o 
   0  10   4    27011.83    27131.15    368.56 o 
   1  10   4    27751.77    27756.79    365.39 o 
   2  10   4      220.89      230.06     33.47 o 
   3  10   4      194.47      271.65     58.18 o 
   4  10   4     1033.48      885.11    106.97 o 
   5  10   4      137.99      139.58     64.92 o 
   6  10   4     2031.85     2167.50    155.59 o 
   7  10   4     1130.12     1119.96    135.85 o 
   8  10   4     6299.21     6408.75    275.74 o 
   9  10   4      935.94      867.96    290.05 o 
  10  10   4        0.76       25.49     95.62 o 
  11  10   4       80.22      181.95    119.63 o 
 -11  11   4      291.91      166.96    277.14 o 
 -10  11   4      397.05      179.03    365.81 o 
  -9  11   4      602.09      595.36    153.95 o 
  -8  11   4      895.43      902.58    260.49 o 
  -7  11   4      957.23      927.21    127.15 o 
  -6  11   4     1043.25     1073.74    112.21 o 
  -5  11   4      405.94      476.52     78.35 o 
  -4  11   4     2427.18     2521.54    145.23 o 
  -3  11   4     3307.91     3298.92    128.48 o 
  -2  11   4    11327.18    11091.43    229.55 o 
  -1  11   4     2624.16     2644.08    109.38 o 
   0  11   4     3281.11     3340.44    116.57 o 
   1  11   4     1412.50     1380.20     73.54 o 
   2  11   4      663.38      571.73     80.03 o 
   3  11   4     1873.72     1733.94    113.82 o 
   4  11   4     2905.82     2719.20    162.36 o 
   5  11   4    16877.22    16982.79    418.66 o 
   6  11   4      135.00       42.07     57.31 o 
   7  11   4      116.28      127.93     71.92 o 
   8  11   4      200.88      209.95     89.71 o 
   9  11   4        9.39      -47.79     90.71 o 
  10  11   4      120.90       93.34    112.91 o 
  11  11   4       30.03       89.00    127.01 o 
 -11  12   4      107.80      -29.13    110.54 o 
 -10  12   4     1347.20     2253.34    374.60 o 
  -9  12   4      915.29      993.80    197.51 o 
  -8  12   4     1939.35     2010.89    223.69 o 
  -7  12   4      195.53      217.83    147.40 o 
  -6  12   4     2385.11     2587.31    171.16 o 
  -5  12   4      261.02      303.44     69.33 o 
  -4  12   4     1455.20     1336.25    110.97 o 
  -3  12   4     2630.00     2634.07    119.01 o 
  -2  12   4      971.17     1029.07     86.77 o 
  -1  12   4     5453.48     5397.76    161.16 o 
   0  12   4       36.80       55.79     33.65 o 
   1  12   4     6153.84     5903.78    199.78 o 
   2  12   4     9170.49     8780.63    247.93 o 
   3  12   4     1576.83     1635.09    116.17 o 
   4  12   4        7.97       32.04     56.92 o 
   5  12   4     2319.96     2348.30    166.12 o 
   6  12   4      925.70      948.92    137.13 o 
   7  12   4      850.81      683.07    121.63 o 
   8  12   4       16.86       40.35     76.96 o 
   9  12   4     2114.43     2820.20    264.04 o 
  10  12   4       98.58      252.61    127.82 o 
  11  12   4       81.56      249.30    142.64 o 
 -10  13   4      497.82       55.71    292.93 o 
  -9  13   4       41.82      -80.03    113.48 o 
  -8  13   4       37.54       68.18    101.51 o 
  -7  13   4       28.45       47.83     88.12 o 
  -6  13   4      460.76      578.26    138.85 o 
  -5  13   4      232.15      200.87     85.07 o 
  -4  13   4     2698.25     2515.60    198.01 o 
  -3  13   4     4269.40     4124.85    177.29 o 
  -2  13   4     2391.68     2433.05    137.00 o 
  -1  13   4     1191.67     1281.15    114.62 o 
   0  13   4      396.52      359.02     71.41 o 
   1  13   4      346.75      417.58     75.13 o 
   2  13   4     1278.28     1239.95    113.40 o 
   3  13   4       80.95       62.59     53.43 o 
   4  13   4     4245.54     4435.28    218.85 o 
   5  13   4     4569.31     4782.06    231.01 o 
   6  13   4      993.82     1348.50    150.06 o 
   7  13   4       62.91      112.20     76.80 o 
   8  13   4      108.35      171.89     86.76 o 
   9  13   4        0.37       60.90     97.05 o 
  10  13   4      313.16      234.33    126.68 o 
 -10  14   4      307.67       63.21    124.30 o 
  -9  14   4       67.90      -25.21    127.80 o 
  -8  14   4      730.72      821.43    181.38 o 
  -7  14   4     1484.12     1882.19    230.79 o 
  -6  14   4     3984.90     3811.12    283.29 o 
  -5  14   4       70.88       88.99     92.50 o 
  -4  14   4     3055.47     3079.83    186.53 o 
  -3  14   4       66.67       39.77     54.64 o 
  -2  14   4      276.48      312.45     80.81 o 
  -1  14   4        4.76       27.75     46.47 o 
   0  14   4     3307.60     3348.72    164.60 o 
   1  14   4      194.15      191.90     63.01 o 
   2  14   4      865.11      848.00    103.73 o 
   3  14   4     4782.60     4654.31    198.27 o 
   4  14   4        0.08      -10.48     63.54 o 
   5  14   4     1292.61     1307.19    152.61 o 
   6  14   4       82.32      130.74     77.49 o 
   7  14   4        0.93       21.95     71.58 o 
   8  14   4      517.18      622.58    131.76 o 
   9  14   4       41.54       13.65     97.62 o 
  10  14   4      653.22      676.33    185.00 o 
 -10  15   4        5.15      -38.54    111.02 o 
  -9  15   4       36.22       10.43     68.75 o 
  -8  15   4       12.63       53.94     98.82 o 
  -7  15   4        8.13       98.00    101.40 o 
  -6  15   4       86.61      124.33    101.74 o 
  -5  15   4      388.58      303.66    115.09 o 
  -4  15   4      176.51      150.92     98.69 o 
  -3  15   4      275.78      249.26     88.17 o 
  -2  15   4       80.73       60.53     58.30 o 
  -1  15   4      400.87      526.12     89.16 o 
   0  15   4      112.05       95.93     59.60 o 
   1  15   4       25.98       29.02     51.11 o 
   2  15   4       89.89      110.41     59.63 o 
   3  15   4     1314.02     1304.54    131.28 o 
   4  15   4       20.81       63.85     69.48 o 
   5  15   4       35.68       68.91     68.96 o 
   6  15   4     1356.29     1273.48    160.91 o 
   7  15   4      517.23      504.10    122.76 o 
   8  15   4      204.29      169.69     95.48 o 
   9  15   4      156.66      254.90    135.87 o 
  10  15   4      289.96      191.86    139.79 o 
  -9  16   4      188.89       45.14    150.66 o 
  -8  16   4       29.10      -30.18    100.84 o 
  -7  16   4     2147.99     2458.20    260.80 o 
  -6  16   4      675.75      444.50    147.33 o 
  -5  16   4       52.89       52.69    100.91 o 
  -4  16   4      498.60      627.62    157.15 o 
  -3  16   4      550.33      613.89    112.59 o 
  -2  16   4      771.18      881.87    115.79 o 
  -1  16   4       30.94       73.29     68.54 o 
   0  16   4     3980.28     3833.61    189.86 o 
   1  16   4      126.60      210.19     71.52 o 
   2  16   4     4708.18     4957.06    213.40 o 
   3  16   4      310.28      292.94     76.69 o 
   4  16   4       97.64       59.69     61.83 o 
   5  16   4        0.05        4.55     70.35 o 
   6  16   4      329.26      359.64    109.32 o 
   7  16   4      669.88      608.75    133.24 o 
   8  16   4      344.46      282.63    115.67 o 
   9  16   4      283.84      438.83    133.22 o 
  -9  17   4       21.95       11.47    111.57 o 
  -8  17   4       11.43      -35.60     74.38 o 
  -7  17   4      571.22      649.25    175.86 o 
  -6  17   4      235.32      300.63    253.18 o 
  -5  17   4     2860.67     2952.96    272.70 o 
  -4  17   4     1054.26     1160.56    204.29 o 
  -3  17   4     4782.94     4959.99    333.36 o 
  -2  17   4      248.59      236.46     87.11 o 
  -1  17   4      497.51      597.49    101.04 o 
   0  17   4      496.01      447.48     88.59 o 
   1  17   4        8.64       -9.51     57.02 o 
   2  17   4     1083.43     1331.42    141.53 o 
   3  17   4       22.90       52.24     56.16 o 
   4  17   4     4128.03     3972.91    205.41 o 
   5  17   4      510.60      659.96    138.02 o 
   6  17   4       79.06       75.92     91.82 o 
   7  17   4      142.57      372.55    116.66 o 
   8  17   4      594.56      532.28    137.74 o 
   9  17   4       30.27       57.59    126.78 o 
  -9  18   4      149.15      111.55    228.21 o 
  -8  18   4      151.83       -6.34    138.30 o 
  -7  18   4      175.35       35.11    115.76 o 
  -6  18   4      916.73      917.31    300.78 o 
  -5  18   4        9.66       15.83     93.75 o 
  -4  18   4      959.42      907.06    191.99 o 
  -3  18   4     1927.32     2020.08    254.28 o 
  -2  18   4      286.51      400.28    141.33 o 
  -1  18   4     1381.91     1373.39    141.82 o 
   0  18   4      555.22      515.67    115.55 o 
   1  18   4     2195.42     2551.62    221.37 o 
   2  18   4      795.37      853.95    117.61 o 
   3  18   4     1100.55     1051.66    131.50 o 
   4  18   4      121.41      158.83     77.82 o 
   5  18   4        2.56      -29.86     67.99 o 
   6  18   4     1294.23     1418.50    184.89 o 
   7  18   4      716.20      893.43    158.05 o 
   8  18   4       80.60      176.73    125.62 o 
   9  18   4      210.32      168.88    154.53 o 
  -8  19   4      615.16      163.41    492.83 o 
  -7  19   4       93.42      121.17    106.87 o 
  -6  19   4      567.57      810.74    200.12 o 
  -5  19   4       12.56      -27.20    111.25 o 
  -4  19   4     1306.11     1361.46    229.36 o 
  -3  19   4     1099.03     1335.98    322.80 o 
  -2  19   4     7358.96     8236.61    594.64 o 
  -1  19   4     1794.01     2055.65    195.49 o 
   0  19   4      842.14      915.28    125.70 o 
   1  19   4     1279.88     1272.56    149.79 o 
   2  19   4       32.74       29.96     64.71 o 
   3  19   4       28.23       44.34     63.13 o 
   4  19   4      983.73      962.40    132.13 o 
   5  19   4     3542.75     3934.25    225.02 o 
   6  19   4        1.58        6.48     85.23 o 
   7  19   4     1033.39     1343.49    193.66 o 
   8  19   4       27.72      141.85    107.51 o 
  -8  20   4      363.97      174.69    227.05 o 
  -7  20   4      416.51      297.06    345.35 o 
  -6  20   4      231.46        8.78    108.30 o 
  -5  20   4      114.60     -100.96    100.96 o 
  -4  20   4       42.79      212.62    136.90 o 
  -3  20   4       33.72      -38.05    100.25 o 
  -2  20   4      238.40      278.04    133.68 o 
  -1  20   4      433.83      467.25    157.02 o 
   0  20   4     2844.77     3021.62    227.80 o 
   1  20   4     2130.02     2178.05    187.78 o 
   2  20   4      164.30      264.22     89.88 o 
   3  20   4      860.45      806.84    125.11 o 
   4  20   4      106.80      262.87     92.23 o 
   5  20   4       34.16       22.17     84.17 o 
   6  20   4      147.95      203.04     91.13 o 
   7  20   4      357.67      420.77    123.39 o 
  -7  21   4      148.47      119.57    346.91 o 
  -6  21   4      136.61       49.80    117.28 o 
  -5  21   4       90.97       71.87    114.83 o 
  -4  21   4     2153.81     2541.91    289.11 o 
  -3  21   4     1206.96     1078.84    225.77 o 
  -2  21   4      143.70       99.86    116.73 o 
  -1  21   4      838.56     1145.53    217.87 o 
   0  21   4        1.75      -73.87     73.87 o 
   1  21   4        3.79      -20.01     80.12 o 
   2  21   4       82.19       92.50     75.36 o 
   3  21   4      247.83      182.04     86.68 o 
   4  21   4     2712.89     2972.20    261.11 o 
   5  21   4      161.65      148.71     90.33 o 
   6  21   4       70.54       58.10     75.04 o 
   7  21   4       94.81      203.97    107.10 o 
  -6  22   4      359.25      212.84    275.66 o 
  -5  22   4       59.37      174.31    131.22 o 
  -4  22   4       45.69      -80.34    113.09 o 
  -3  22   4        3.25      -74.70    104.46 o 
  -2  22   4      146.23      122.55    142.11 o 
  -1  22   4       53.42       87.23    116.59 o 
   0  22   4      843.23      882.58    197.19 o 
   1  22   4     1807.26     2049.98    278.74 o 
   2  22   4      925.79      710.66    276.49 o 
   3  22   4       80.12       22.30     93.30 o 
   4  22   4      514.45      484.16    237.95 o 
   5  22   4        7.66       21.23     84.58 o 
   6  22   4      370.38      498.75    132.26 o 
  -5  23   4     1767.75     2245.26    481.32 o 
  -4  23   4        8.54      -54.73    111.45 o 
  -3  23   4       71.84      -52.63     83.32 o 
  -2  23   4       12.62     -114.34    114.34 o 
  -1  23   4       15.41        2.44    109.92 o 
   0  23   4      201.42      183.86    116.81 o 
   1  23   4      297.99      348.91    145.53 o 
   2  23   4      101.86       47.46     73.88 o 
   3  23   4       34.53       60.94     82.41 o 
   4  23   4      194.23      198.77     90.15 o 
   5  23   4      567.02      788.31    143.76 o 
  -4  24   4       51.97     -117.99    123.34 o 
  -3  24   4      368.61       61.47    242.37 o 
  -2  24   4       61.46      -86.86    102.01 o 
  -1  24   4       77.47       47.69    120.56 o 
   0  24   4      130.46      166.13    120.98 o 
   1  24   4      918.33      976.40    212.57 o 
   2  24   4      244.74      412.17    160.52 o 
   3  24   4        6.59       90.50    101.18 o 
   4  24   4       41.40      -30.03     99.53 o 
  -3  25   4        0.46      -23.89    123.79 o 
  -2  25   4      104.76       70.60    120.48 o 
  -1  25   4      361.77      189.81    170.03 o 
   0  25   4       28.83      -20.75    120.69 o 
   1  25   4      702.82      804.04    209.82 o 
   2  25   4      310.62      175.17    149.66 o 
   3  25   4       41.04       -7.63    141.93 o 
 -12   1   5       53.70       41.78     70.61 o 
 -11   1   5      106.70       22.51     64.23 o 
 -10   1   5      207.33      319.89     99.37 o 
  -9   1   5     1636.67     1729.90    140.91 o 
  -8   1   5      434.06      421.91     81.91 o 
  -7   1   5      758.77      736.99     94.51 o 
  -6   1   5      370.21      362.75     67.41 o 
  -5   1   5      157.65      100.28     41.99 o 
  -4   1   5     2306.68     2252.22     66.54 o 
  -3   1   5     2369.72     2269.44     78.83 o 
  -2   1   5     1110.67     1007.86     51.73 o 
  -1   1   5     7164.76     6851.07    128.22 o 
   0   1   5    13922.45    13659.32    349.20 o 
   1   1   5     2096.61     2108.71    132.29 o 
   2   1   5      153.92      168.89     26.19 o 
   3   1   5     1786.58     1713.82     64.10 o 
   4   1   5      613.54      602.00     69.75 o 
   5   1   5      951.12      932.03    127.30 o 
   6   1   5     5871.80     5736.45    239.77 o 
   7   1   5        2.15       40.49     64.18 o 
   8   1   5     2454.42     2858.33    290.59 o 
   9   1   5        0.93      -27.46     59.32 o 
  10   1   5      324.43      310.12     96.20 o 
  11   1   5       88.97        8.11     78.80 o 
  12   1   5     1060.79     1016.08    139.50 o 
 -12   2   5        3.65      -56.85     68.92 o 
 -11   2   5      145.72      186.50     90.00 o 
 -10   2   5      536.25      581.32     94.50 o 
  -9   2   5      138.53      155.37     65.60 o 
  -8   2   5      782.64      695.60    118.00 o 
  -7   2   5      302.11      334.83     83.33 o 
  -6   2   5      142.47      141.98     63.06 o 
  -5   2   5     2203.32     1920.43    127.98 o 
  -4   2   5        3.30       29.65     21.48 o 
  -3   2   5     4528.47     4446.40    104.15 o 
  -2   2   5       54.16       61.38     19.90 o 
  -1   2   5     2156.61     2073.60     65.24 o 
   0   2   5    11078.97    12266.06    176.37 o 
   1   2   5       48.70       52.70     15.82 o 
   2   2   5     3263.34     3070.58     93.72 o 
   3   2   5      229.68      223.11     36.01 o 
   4   2   5     4714.05     4815.00    120.23 o 
   5   2   5      839.94      831.14     70.07 o 
   6   2   5      131.16      129.01     49.21 o 
   7   2   5     2696.16     2644.92    256.34 o 
   8   2   5      142.71       49.61     58.29 o 
   9   2   5       30.67      -53.57     53.57 o 
  10   2   5        6.34       98.79     79.77 o 
  11   2   5      214.72      245.80     97.13 o 
  12   2   5      140.24      262.30    103.02 o 
 -12   3   5       12.30       -0.68     76.78 o 
 -11   3   5      237.62      279.53     86.92 o 
 -10   3   5      441.33      524.02     91.97 o 
  -9   3   5     1116.07     1354.54    120.79 o 
  -8   3   5     3122.97     2926.29    143.48 o 
  -7   3   5       57.99       80.10     47.30 o 
  -6   3   5    14973.70    14203.80    277.56 o 
  -5   3   5     4128.54     4084.97    121.22 o 
  -4   3   5     2825.89     2633.69     85.20 o 
  -3   3   5       21.18       13.38     20.63 o 
  -2   3   5     4324.33     4287.34    107.99 o 
  -1   3   5     6016.60     6205.40    121.53 o 
   0   3   5     5023.62     5293.44    105.78 o 
   1   3   5    10674.63    10850.61    225.58 o 
   2   3   5    45840.59    45964.39    766.14 o 
   3   3   5      730.75      797.28     56.58 o 
   4   3   5      597.96      568.44     59.52 o 
   5   3   5     1601.05     1675.86    110.73 o 
   6   3   5      123.81      106.74     45.46 o 
   7   3   5     1022.78      938.45     94.97 o 
   8   3   5      444.72      558.10     84.09 o 
   9   3   5     7418.78     7375.02    312.81 o 
  10   3   5      154.42      110.97     82.33 o 
  11   3   5      314.34      266.47    103.73 o 
  12   3   5      156.85      244.06    113.99 o 
 -12   4   5        4.69      -20.84     76.26 o 
 -11   4   5      370.04      129.41     80.94 o 
 -10   4   5      964.54     1272.78    128.64 o 
  -9   4   5     1280.81     1257.51    120.30 o 
  -8   4   5       32.48       32.83     47.13 o 
  -7   4   5       27.04       42.58     47.55 o 
  -6   4   5     6402.04     6260.84    180.94 o 
  -5   4   5      742.75      699.81     57.65 o 
  -4   4   5     2071.98     1932.28     77.01 o 
  -3   4   5    10534.41    10660.22    190.43 o 
  -2   4   5    32526.75    32323.38    375.05 o 
  -1   4   5     6369.92     6476.94    132.57 o 
   0   4   5     6430.20     6660.56    140.21 o 
   1   4   5     7017.27     6966.07    133.25 o 
   2   4   5      969.95      954.37     55.25 o 
   3   4   5     1009.66      895.20     73.05 o 
   4   4   5     1239.57     1277.04     71.73 o 
   5   4   5     7813.27     7503.28    191.31 o 
   6   4   5    12622.62    12957.27    314.26 o 
   7   4   5       51.62       27.50     45.21 o 
   8   4   5       75.85      107.60     55.08 o 
   9   4   5      226.05      258.23     75.22 o 
  10   4   5      372.55      387.51    103.54 o 
  11   4   5       17.39      -23.48     80.89 o 
  12   4   5      177.62      163.46    119.97 o 
 -12   5   5      318.15      275.87    140.07 o 
 -11   5   5      411.33      317.92     74.10 o 
 -10   5   5      305.02      283.23     77.80 o 
  -9   5   5      531.43      565.82     89.95 o 
  -8   5   5      810.96      742.48     92.27 o 
  -7   5   5     3823.48     4074.98    160.50 o 
  -6   5   5     1913.56     1921.63    107.62 o 
  -5   5   5     2931.44     2940.04    101.31 o 
  -4   5   5      144.06      177.61     36.85 o 
  -3   5   5      603.61      766.64     62.77 o 
  -2   5   5    23900.61    26060.28    330.17 o 
  -1   5   5     5052.82     4613.14    119.47 o 
   0   5   5     2559.80     2603.75     90.67 o 
   1   5   5    12049.91    11879.77    286.64 o 
   2   5   5    12295.19    12163.05    196.82 o 
   3   5   5     5983.09     5683.58    133.07 o 
   4   5   5       31.60       49.35     29.56 o 
   5   5   5        1.06      -11.13     31.09 o 
   6   5   5     2572.97     2491.73    121.93 o 
   7   5   5      219.66      242.80     60.99 o 
   8   5   5      617.14      685.31    108.40 o 
   9   5   5     1310.70     1485.88    137.63 o 
  10   5   5     1180.57     1612.97    467.00 o 
  11   5   5      242.44      501.34    232.96 o 
  12   5   5        6.69      173.68    125.36 o 
 -12   6   5     1270.37      330.41    572.71 o 
 -11   6   5      488.03      657.93    142.93 o 
 -10   6   5      487.50      665.99    101.99 o 
  -9   6   5      567.43      679.07     97.61 o 
  -8   6   5       97.15      136.27     58.83 o 
  -7   6   5       53.21       84.67     49.82 o 
  -6   6   5      120.97       76.50     49.67 o 
  -5   6   5    20693.00    19780.68    452.94 o 
  -4   6   5      148.77      172.26     39.95 o 
  -3   6   5    15794.81    15826.03    253.60 o 
  -2   6   5     8373.90     8697.87    174.71 o 
  -1   6   5     1568.74     1459.60     70.86 o 
   0   6   5      613.39      741.61     56.55 o 
   1   6   5     6083.43     6258.33    139.59 o 
   2   6   5    11887.24    11568.23    197.02 o 
   3   6   5    14728.35    13676.84    223.24 o 
   4   6   5     7676.20     7768.07    169.80 o 
   5   6   5     6353.48     5994.10    171.05 o 
   6   6   5     4208.76     4201.80    154.04 o 
   7   6   5     4464.11     4079.69    197.39 o 
   8   6   5     1058.13     1315.10    136.27 o 
   9   6   5       28.86      -68.08     68.08 o 
  10   6   5     1417.65     1504.24    215.87 o 
  11   6   5      205.25      318.50    124.14 o 
 -11   7   5      452.10      216.37    282.66 o 
 -10   7   5      231.31      213.54     82.96 o 
  -9   7   5      875.40     1063.33    129.68 o 
  -8   7   5      223.94      173.90     68.05 o 
  -7   7   5     2396.49     2678.46    152.57 o 
  -6   7   5     3005.77     2903.36    149.91 o 
  -5   7   5      378.39      414.37     70.11 o 
  -4   7   5     1205.70     1124.96     74.64 o 
  -3   7   5     1084.24     1110.33     71.72 o 
  -2   7   5      183.38      100.35     34.06 o 
  -1   7   5      580.90      551.34     54.16 o 
   0   7   5        8.72       17.15     25.48 o 
   1   7   5     7110.47     6909.77    152.15 o 
   2   7   5     5222.32     5153.42    130.16 o 
   3   7   5     4233.38     4169.45    148.17 o 
   4   7   5     2368.61     2319.55     94.19 o 
   5   7   5      218.91      167.13     45.69 o 
   6   7   5      110.79       80.71     56.18 o 
   7   7   5       43.26       41.81     58.67 o 
   8   7   5      547.32      437.06    100.13 o 
   9   7   5      458.55      514.67    106.81 o 
  10   7   5      439.81      643.35    157.33 o 
  11   7   5      586.22      600.16    171.49 o 
 -11   8   5       15.29        2.49    101.76 o 
 -10   8   5      324.33      321.89    106.10 o 
  -9   8   5     2768.55     2775.54    174.74 o 
  -8   8   5      907.57      925.58    116.47 o 
  -7   8   5      157.22      114.95     58.81 o 
  -6   8   5     3051.20     3241.71    165.89 o 
  -5   8   5      271.20      291.12     65.95 o 
  -4   8   5      904.62      908.99     76.62 o 
  -3   8   5      326.23      436.51     56.17 o 
  -2   8   5    29345.28    28649.82    397.04 o 
  -1   8   5      300.63      342.18     48.70 o 
   0   8   5      770.16      731.45     61.87 o 
   1   8   5     4140.44     4127.61    119.69 o 
   2   8   5      997.10      881.13     62.20 o 
   3   8   5       61.59       75.64     30.16 o 
   4   8   5     2579.74     2548.59    110.93 o 
   5   8   5     7013.40     6684.37    232.19 o 
   6   8   5     4267.55     3998.08    194.27 o 
   7   8   5      424.40      537.26     98.91 o 
   8   8   5       14.19       22.08     66.01 o 
   9   8   5      191.98      186.63     86.57 o 
  10   8   5        2.12      121.97    102.66 o 
  11   8   5      339.79      642.47    425.23 o 
 -11   9   5       75.09       37.09    111.94 o 
 -10   9   5       45.05       13.90    138.61 o 
  -9   9   5        0.30       33.28     64.99 o 
  -8   9   5       71.00       52.58     71.13 o 
  -7   9   5       40.17       21.01     54.92 o 
  -6   9   5      534.79      775.28     98.58 o 
  -5   9   5      151.02      173.84     58.33 o 
  -4   9   5     1215.17     1282.42     86.67 o 
  -3   9   5     1274.45     1276.60     82.86 o 
  -2   9   5     1708.98     1620.72     87.37 o 
  -1   9   5      573.62      604.09     62.56 o 
   0   9   5       90.56      104.08     34.24 o 
   1   9   5      223.65      273.61     43.37 o 
   2   9   5     4902.60     4739.20    130.16 o 
   3   9   5       68.98       73.05     28.50 o 
   4   9   5       40.64       36.14     41.46 o 
   5   9   5     2071.50     1971.54    138.27 o 
   6   9   5       11.09       36.31     58.77 o 
   7   9   5     1173.45     1227.35    138.82 o 
   8   9   5       46.26       65.15     68.27 o 
   9   9   5      459.92      418.54    109.17 o 
  10   9   5     1150.36     1095.06    198.91 o 
  11   9   5        7.29        4.66     98.59 o 
 -11  10   5      279.13      189.18    143.51 o 
 -10  10   5       57.55      -51.70     83.07 o 
  -9  10   5      685.15      449.96    145.37 o 
  -8  10   5     1417.27     1598.24    143.43 o 
  -7  10   5       53.54       63.34     61.41 o 
  -6  10   5       16.56       -6.37     64.55 o 
  -5  10   5       54.23       74.14     50.01 o 
  -4  10   5     2842.49     2809.93    122.83 o 
  -3  10   5       14.06       84.37     39.11 o 
  -2  10   5     4996.45     4660.55    145.10 o 
  -1  10   5      487.55      533.80     66.76 o 
   0  10   5     1739.39     1710.38     88.80 o 
   1  10   5      214.44      259.37     44.57 o 
   2  10   5       76.94       40.26     29.87 o 
   3  10   5        9.52        1.58     37.85 o 
   4  10   5       75.98       61.68     45.06 o 
   5  10   5     3237.92     3503.63    183.62 o 
   6  10   5      216.95      252.37     79.81 o 
   7  10   5     1802.00     1677.77    149.51 o 
   8  10   5      486.51      500.23    107.87 o 
   9  10   5      212.44      319.52    103.99 o 
  10  10   5       40.91       60.50    107.46 o 
  11  10   5        2.14      -16.01    110.99 o 
 -11  11   5       23.61       46.43    111.87 o 
 -10  11   5      744.75     1158.64    317.04 o 
  -9  11   5      232.80      343.87    131.39 o 
  -8  11   5      130.15      283.83     99.02 o 
  -7  11   5      404.43      476.49     87.51 o 
  -6  11   5       61.43       47.28     56.78 o 
  -5  11   5      605.71      623.19     89.55 o 
  -4  11   5     1099.54     1189.47     94.57 o 
  -3  11   5      718.01      759.99     78.92 o 
  -2  11   5      624.52      581.73     68.53 o 
  -1  11   5     1666.83     1632.07     94.95 o 
   0  11   5        7.90        9.02     31.01 o 
   1  11   5       26.75      -12.90     28.60 o 
   2  11   5     3047.07     3080.29    145.11 o 
   3  11   5      897.64      761.18     91.03 o 
   4  11   5      167.45      164.57     56.29 o 
   5  11   5     1453.45     1418.69    129.19 o 
   6  11   5      149.63      149.79     74.45 o 
   7  11   5      438.60      485.01    106.36 o 
   8  11   5       54.04       51.75     71.71 o 
   9  11   5     1013.99      884.17    154.06 o 
  10  11   5       15.10      111.58    111.54 o 
  11  11   5      201.94      396.12    154.25 o 
 -10  12   5      212.82      -30.09     89.22 o 
  -9  12   5      200.06      207.17    155.56 o 
  -8  12   5      294.77      321.33    130.59 o 
  -7  12   5      246.08      323.11     81.29 o 
  -6  12   5       41.91       80.99     57.97 o 
  -5  12   5     4341.12     4554.16    190.51 o 
  -4  12   5      494.60      521.72     72.30 o 
  -3  12   5     3287.40     3146.48    136.03 o 
  -2  12   5     3288.23     3077.91    186.90 o 
  -1  12   5     1030.41     1212.07     88.06 o 
   0  12   5     1052.04      997.09     80.13 o 
   1  12   5      240.90      266.93     60.99 o 
   2  12   5     2126.81     2058.88    127.68 o 
   3  12   5     1346.76     1567.94    118.42 o 
   4  12   5     3023.18     2835.66    153.29 o 
   5  12   5     2389.55     2324.99    165.16 o 
   6  12   5      782.09      872.93    125.02 o 
   7  12   5      774.92      675.10    141.66 o 
   8  12   5      578.77      605.93    124.05 o 
   9  12   5        0.04       43.65     84.47 o 
  10  12   5       92.32       46.12    107.83 o 
 -10  13   5      450.21      210.21    235.99 o 
  -9  13   5     1821.22     2153.63    359.35 o 
  -8  13   5     1653.39     2051.49    367.44 o 
  -7  13   5     1827.81     1697.50    232.96 o 
  -6  13   5      327.77      273.13     78.54 o 
  -5  13   5     1126.86     1122.19    120.35 o 
  -4  13   5      856.71      843.08     92.72 o 
  -3  13   5     2267.03     2227.89    120.06 o 
  -2  13   5      913.06      913.05     90.21 o 
  -1  13   5     8954.15     9073.49    219.79 o 
   0  13   5     4831.68     4712.57    150.53 o 
   1  13   5     6212.03     6155.73    248.02 o 
   2  13   5      993.36     1024.16    110.65 o 
   3  13   5     1836.94     1720.59    137.01 o 
   4  13   5       36.81       23.92     53.46 o 
   5  13   5      525.40      655.41    113.24 o 
   6  13   5      379.57      409.44    104.86 o 
   7  13   5        5.94      -33.92     68.53 o 
   8  13   5     3842.87     3781.33    236.18 o 
   9  13   5       32.41       -4.86     75.68 o 
  10  13   5      504.83      749.51    167.76 o 
 -10  14   5      351.82      148.18    264.30 o 
  -9  14   5      642.52      130.51    227.75 o 
  -8  14   5        0.31       58.85    100.92 o 
  -7  14   5        3.96       40.92     92.37 o 
  -6  14   5      650.92      922.61    174.05 o 
  -5  14   5     2630.71     2944.02    189.50 o 
  -4  14   5        8.61       76.63     59.73 o 
  -3  14   5     1285.51     1439.45    113.77 o 
  -2  14   5     6601.79     6346.97    194.78 o 
  -1  14   5       14.88       20.01     42.68 o 
   0  14   5      217.97      239.96     67.94 o 
   1  14   5      685.33      609.26     91.40 o 
   2  14   5      932.08     1077.85    116.06 o 
   3  14   5     1003.54     1069.06    122.06 o 
   4  14   5      636.10      726.24    104.06 o 
   5  14   5     2272.26     2742.62    165.05 o 
   6  14   5     2221.76     2223.56    180.37 o 
   7  14   5      364.11      306.50    101.98 o 
   8  14   5       28.49       12.05     79.10 o 
   9  14   5       65.19      134.24     94.14 o 
  10  14   5       13.07        1.97    109.70 o 
 -10  15   5      967.92      365.60    532.88 o 
  -9  15   5      455.83      131.66    177.65 o 
  -8  15   5      188.98      211.03    129.40 o 
  -7  15   5       21.61       80.04     93.66 o 
  -6  15   5     6025.40     6205.53    370.78 o 
  -5  15   5     1079.94     1294.57    200.85 o 
  -4  15   5     1440.65     1447.05    155.81 o 
  -3  15   5       22.64       21.16     53.31 o 
  -2  15   5     4256.66     4361.35    201.24 o 
  -1  15   5      548.10      579.89    100.10 o 
   0  15   5     1555.43     1568.98    159.76 o 
   1  15   5     7392.93     7821.95    258.18 o 
   2  15   5    12947.79    12853.90    594.10 o 
   3  15   5       27.23       -2.84     50.83 o 
   4  15   5     1241.73     1200.92    130.02 o 
   5  15   5        7.32       15.00     58.77 o 
   6  15   5      908.85     1005.76    148.15 o 
   7  15   5      850.99      886.82    147.43 o 
   8  15   5      439.29      401.42    122.84 o 
   9  15   5     2978.44     3880.05    319.54 o 
  -9  16   5        7.17     -121.25    130.21 o 
  -8  16   5       52.94      105.12    110.76 o 
  -7  16   5      696.86      782.53    179.91 o 
  -6  16   5     1356.36     1648.66    548.99 o 
  -5  16   5       15.65      -50.07     84.62 o 
  -4  16   5        3.95       52.66     94.04 o 
  -3  16   5      461.49      397.94     91.67 o 
  -2  16   5     6233.24     6370.33    247.06 o 
  -1  16   5      252.07      282.48     78.98 o 
   0  16   5      124.75      104.90     62.28 o 
   1  16   5      490.89      411.24     85.27 o 
   2  16   5       16.93      -34.72     60.69 o 
   3  16   5       21.96       53.07     56.93 o 
   4  16   5       24.29       -4.91     56.81 o 
   5  16   5     2987.46     3055.19    182.89 o 
   6  16   5     2420.56     2524.04    179.31 o 
   7  16   5      313.27      255.82    119.19 o 
   8  16   5        1.81       67.07     87.07 o 
   9  16   5      155.13      248.00    128.00 o 
  -9  17   5      415.89      210.36    273.64 o 
  -8  17   5      198.42       22.95    119.24 o 
  -7  17   5     1566.80     1857.61    267.70 o 
  -6  17   5      342.87      344.16    173.14 o 
  -5  17   5      519.67      469.29    149.44 o 
  -4  17   5      199.01      238.20    121.12 o 
  -3  17   5      385.01      459.80    117.51 o 
  -2  17   5     2842.43     3156.05    185.17 o 
  -1  17   5     2789.43     3264.03    188.51 o 
   0  17   5       14.83      -54.06     56.22 o 
   1  17   5     1114.66     1268.10    135.28 o 
   2  17   5      413.12      470.52     89.59 o 
   3  17   5     3051.06     2947.10    178.70 o 
   4  17   5      129.90      110.69     68.50 o 
   5  17   5      136.70      139.15     74.72 o 
   6  17   5      758.01      802.09    124.55 o 
   7  17   5      453.96      482.36    127.26 o 
   8  17   5       98.18       25.83     99.58 o 
   9  17   5      292.49      415.26    173.84 o 
  -8  18   5      395.97      141.27    188.15 o 
  -7  18   5      473.97      365.56    176.72 o 
  -6  18   5      209.82      190.53    168.32 o 
  -5  18   5     1114.12     1114.50    216.57 o 
  -4  18   5       30.02       31.75     99.02 o 
  -3  18   5     3416.72     3511.23    293.51 o 
  -2  18   5       32.60       49.97     77.79 o 
  -1  18   5      605.34      787.43    115.74 o 
   0  18   5       40.05       -1.66     63.35 o 
   1  18   5       45.29      126.35     70.23 o 
   2  18   5      349.87      369.96     89.01 o 
   3  18   5      423.10      559.03    105.34 o 
   4  18   5        9.03       -8.98     86.33 o 
   5  18   5       36.97       16.92     67.74 o 
   6  18   5      998.82     1145.72    152.06 o 
   7  18   5     1379.97     1498.97    177.49 o 
   8  18   5        4.00       30.63     84.19 o 
  -8  19   5      470.52      169.63    260.80 o 
  -7  19   5        2.04      -70.09    124.45 o 
  -6  19   5        2.20       48.26    154.94 o 
  -5  19   5        6.68       77.32    111.61 o 
  -4  19   5       71.54        1.26    112.71 o 
  -3  19   5     1696.47     2083.03    260.79 o 
  -2  19   5      178.01      313.86    108.97 o 
  -1  19   5      674.96      932.32    125.61 o 
   0  19   5      188.33      148.60     71.17 o 
   1  19   5      190.47      198.10     77.76 o 
   2  19   5      253.15      237.30     84.35 o 
   3  19   5      207.43      289.95     89.69 o 
   4  19   5      344.89      329.23    113.95 o 
   5  19   5       18.06      160.45     86.05 o 
   6  19   5      197.50      174.50     87.75 o 
   7  19   5       59.19      -42.32     74.86 o 
   8  19   5      257.87      357.42    121.53 o 
  -7  20   5      382.02      -66.78    105.36 o 
  -6  20   5       17.78      192.29    173.92 o 
  -5  20   5      268.24      331.30    146.85 o 
  -4  20   5      371.91      298.46    149.10 o 
  -3  20   5       55.70       41.70    129.97 o 
  -2  20   5      396.33      447.19    252.17 o 
  -1  20   5      208.76      161.11     96.18 o 
   0  20   5       22.61       12.72     69.15 o 
   1  20   5      452.75      589.40    107.18 o 
   2  20   5        1.99       32.75     65.81 o 
   3  20   5      181.42      213.44     85.87 o 
   4  20   5     2099.44     2101.80    175.73 o 
   5  20   5       92.80      157.32     91.67 o 
   6  20   5      294.22      462.15    109.88 o 
   7  20   5       37.70       99.74     94.72 o 
  -7  21   5      189.72      -27.52    119.29 o 
  -6  21   5      102.98       -1.79    158.13 o 
  -5  21   5      153.93      100.70    215.22 o 
  -4  21   5       58.74      174.36    137.64 o 
  -3  21   5      403.47      524.71    167.74 o 
  -2  21   5      694.33      593.43    175.80 o 
  -1  21   5      598.78      683.39    143.74 o 
   0  21   5       48.20      -62.62     85.57 o 
   1  21   5     2328.52     2513.80    177.07 o 
   2  21   5      170.83      153.46     81.51 o 
   3  21   5      540.14      393.85    203.31 o 
   4  21   5      866.76      596.76    260.84 o 
   5  21   5        1.26      -33.25     60.11 o 
   6  21   5       99.55       62.76     85.66 o 
  -6  22   5      477.58      856.59    223.83 o 
  -5  22   5      138.32       20.03    163.73 o 
  -4  22   5      462.99      550.86    184.89 o 
  -3  22   5       89.15       80.09    129.10 o 
  -2  22   5     1809.73     2210.45    295.65 o 
  -1  22   5       79.13      -39.92     97.12 o 
   0  22   5      676.95      701.22    142.92 o 
   1  22   5       69.05       32.83    105.56 o 
   2  22   5      130.56       69.32     74.43 o 
   3  22   5       64.23       16.69     62.79 o 
   4  22   5        8.66      -68.05     68.05 o 
   5  22   5     2267.58     2551.41    229.12 o 
   6  22   5      181.02      358.24    113.64 o 
  -5  23   5       51.91     -122.64    122.64 o 
  -4  23   5       13.26      -18.22    135.63 o 
  -3  23   5      181.73      109.08    172.13 o 
  -2  23   5       14.92       87.23    118.75 o 
  -1  23   5       20.77      -74.24    150.66 o 
   0  23   5       94.57       84.97     94.87 o 
   1  23   5      647.07      710.09    147.80 o 
   2  23   5      961.04      539.64    331.07 o 
   3  23   5       53.57      -12.14     71.84 o 
   4  23   5        5.43      -72.12     72.12 o 
   5  23   5       12.99      -61.92     83.71 o 
  -4  24   5       79.02       -4.69    145.66 o 
  -3  24   5      192.48      184.29    155.39 o 
  -2  24   5      579.18      578.46    196.19 o 
  -1  24   5      549.55      560.36    174.05 o 
   0  24   5        7.96      -10.94    101.30 o 
   1  24   5      928.37     1164.61    182.83 o 
   2  24   5      691.88      466.40    328.68 o 
   3  24   5      729.45      463.65    303.77 o 
   4  24   5      608.27      402.34    240.52 o 
  -2  25   5       39.96       88.92    148.42 o 
  -1  25   5      278.73      217.95    159.04 o 
   0  25   5      272.61      429.93    177.89 o 
   1  25   5      115.01      170.32    151.52 o 
   2  25   5      454.50      228.22    168.12 o 
 -12   0   6       71.59      246.77    114.10 o 
 -11   0   6        1.39       39.21    101.55 o 
 -10   0   6     4329.27     4564.99    320.79 o 
  -9   0   6      141.02      139.53     95.48 o 
  -8   0   6     2077.61     2018.56    272.00 o 
  -7   0   6      751.05      870.14    147.64 o 
  -6   0   6       37.40       67.99     70.71 o 
  -5   0   6     9672.34     9161.10    333.30 o 
  -4   0   6      391.31      353.88     60.20 o 
  -3   0   6     6768.07     6499.21    232.53 o 
  -2   0   6     2402.55     2409.53    124.73 o 
  -1   0   6     7666.61     8359.72    156.03 o 
   0   0   6    49681.96    53061.48   1312.34 o 
   1   0   6      167.28      109.98     76.54 o 
   2   0   6    29640.16    30004.20    589.82 o 
   3   0   6      676.95      811.11    158.83 o 
   4   0   6     5066.05     4941.32    408.74 o 
   5   0   6     5224.50     5595.43    230.86 o 
   6   0   6       38.04       93.36     63.52 o 
   7   0   6      577.80      542.94    114.89 o 
   8   0   6     2282.17     3106.92    294.64 o 
  10   0   6      878.61     1003.16    180.84 o 
  11   0   6       86.64       -7.78    124.61 o 
 -12   1   6      608.97      688.69    139.67 o 
 -11   1   6      944.00      745.54    142.94 o 
 -10   1   6       89.74       93.40     74.10 o 
  -9   1   6      726.01      718.74    130.30 o 
  -8   1   6       69.91      121.65     62.95 o 
  -7   1   6      138.01       39.29     51.71 o 
  -6   1   6        7.97       29.30     42.78 o 
  -5   1   6     5455.71     5232.16    175.67 o 
  -4   1   6    20270.06    20177.50    252.79 o 
  -3   1   6     1151.61     1165.82     57.08 o 
  -2   1   6    14394.10    13973.03    206.20 o 
  -1   1   6    19149.54    19674.02    264.83 o 
   0   1   6     3186.85     3737.59    200.08 o 
   1   1   6      397.58      414.74     81.34 o 
   2   1   6      565.88      496.82     36.13 o 
   3   1   6     9939.22     9807.48    157.38 o 
   4   1   6     6303.69     6170.17    137.56 o 
   5   1   6     1323.85     1364.12     76.94 o 
   6   1   6     9596.38    10004.57    217.84 o 
   7   1   6      390.21      307.43     65.78 o 
   8   1   6      293.67      354.19     80.64 o 
   9   1   6      188.60      148.97     76.00 o 
  10   1   6      475.13      493.08     97.05 o 
  11   1   6      541.15      538.39    113.60 o 
 -12   2   6      204.20      224.78     93.87 o 
 -11   2   6       59.12       29.41     62.61 o 
 -10   2   6      924.11      956.10    116.63 o 
  -9   2   6     2235.90     2436.50    146.24 o 
  -8   2   6     3510.01     3519.13    159.08 o 
  -7   2   6       37.80       38.66     45.16 o 
  -6   2   6      158.86      209.16     51.34 o 
  -5   2   6     2163.90     2089.44     80.69 o 
  -4   2   6     8303.85     8051.77    154.75 o 
  -3   2   6     2602.20     2339.97     78.30 o 
  -2   2   6      288.16      244.99     35.83 o 
  -1   2   6    18442.91    18275.20    258.30 o 
   0   2   6       74.67       95.00     28.58 o 
   1   2   6      203.87      200.64     91.47 o 
   2   2   6      278.28      333.32     33.55 o 
   3   2   6    16155.07    15679.40    257.72 o 
   4   2   6     1315.63     1340.02     95.69 o 
   5   2   6     2092.62     2264.37     96.52 o 
   6   2   6     6348.90     6488.56    173.78 o 
   7   2   6      602.97      787.26     89.55 o 
   8   2   6      118.43      211.71     63.00 o 
   9   2   6      528.87      546.71     93.99 o 
  10   2   6      630.86      707.86    125.98 o 
  11   2   6      948.64     1183.82    165.56 o 
 -12   3   6      514.17      397.83    127.99 o 
 -11   3   6       40.87      -24.02     55.03 o 
 -10   3   6      124.43      127.59     69.35 o 
  -9   3   6      150.82       53.56     70.85 o 
  -8   3   6      955.10      962.10    101.96 o 
  -7   3   6      833.03      878.79     90.75 o 
  -6   3   6      311.18      317.92     58.84 o 
  -5   3   6     5995.31     6094.51    140.01 o 
  -4   3   6     2391.90     2432.15     86.98 o 
  -3   3   6       23.04       54.55     28.70 o 
  -2   3   6       21.14       51.90     24.61 o 
  -1   3   6      861.90      720.05     54.17 o 
   0   3   6     7678.79     7790.01    141.33 o 
   1   3   6       84.37       55.73     19.20 o 
   2   3   6    11031.14    11745.21    196.72 o 
   3   3   6     2396.32     2392.89     90.54 o 
   4   3   6       86.34       72.51     34.27 o 
   5   3   6      139.25      190.67     46.85 o 
   6   3   6       94.67      129.16     46.72 o 
   7   3   6     5716.22     6205.62    199.97 o 
   8   3   6       14.75       37.02     46.96 o 
   9   3   6       34.33       27.65     56.88 o 
  10   3   6       31.78      162.99     84.86 o 
  11   3   6        1.68        4.92     81.32 o 
 -11   4   6      242.97      143.68     63.69 o 
 -10   4   6      141.82      174.90     80.08 o 
  -9   4   6      445.89      585.04     90.80 o 
  -8   4   6       21.33       59.59     55.81 o 
  -7   4   6     2349.55     2681.29    135.35 o 
  -6   4   6     3755.69     3546.44    142.59 o 
  -5   4   6      180.56      144.56     36.67 o 
  -4   4   6     1002.87      941.37     69.69 o 
  -3   4   6       31.63       14.64     27.21 o 
  -2   4   6      135.16      125.61     31.19 o 
  -1   4   6     1408.27     1436.04     67.62 o 
   0   4   6    10695.08    10462.00    171.61 o 
   1   4   6     2239.18     2359.30     74.84 o 
   2   4   6    12485.68    12277.93    197.03 o 
   3   4   6      359.40      396.15     44.49 o 
   4   4   6      246.17      267.72     44.24 o 
   5   4   6      452.03      480.70     57.53 o 
   6   4   6       62.06      114.80     42.63 o 
   7   4   6     2942.72     3112.13    147.85 o 
   8   4   6      879.02     1064.68    114.34 o 
   9   4   6     1009.77     1043.44    120.79 o 
  10   4   6      621.69      697.35    137.11 o 
  11   4   6       52.96       57.33    106.50 o 
 -11   5   6        0.60      -54.86     58.88 o 
 -10   5   6        2.00       28.44     61.90 o 
  -9   5   6        5.03      -33.37     52.88 o 
  -8   5   6      333.80      305.51     71.99 o 
  -7   5   6      473.98      418.96     72.91 o 
  -6   5   6     3511.86     3343.19    142.90 o 
  -5   5   6     2589.77     2406.26    104.96 o 
  -4   5   6      343.63      355.16     53.16 o 
  -3   5   6     1030.00     1039.44     69.51 o 
  -2   5   6     1643.41     1721.07     79.25 o 
  -1   5   6     2016.78     2043.18     82.67 o 
   0   5   6      380.47      450.25     46.94 o 
   1   5   6     5827.62     5717.11    131.47 o 
   2   5   6     2123.42     2026.75     80.65 o 
   3   5   6     2513.28     2414.10    133.04 o 
   4   5   6     3597.96     3483.54    114.71 o 
   5   5   6      617.24      678.47     67.97 o 
   6   5   6        0.27      -23.72     36.09 o 
   7   5   6      800.05      758.69    108.59 o 
   8   5   6      588.91      644.85    108.24 o 
   9   5   6      120.47      106.56     74.63 o 
  10   5   6      217.95      280.26    170.19 o 
  11   5   6       41.09      -95.36    121.34 o 
 -11   6   6       65.33       19.30     71.06 o 
 -10   6   6        3.01       74.05     73.07 o 
  -9   6   6       68.85       76.71     70.05 o 
  -8   6   6      825.55      723.20    104.64 o 
  -7   6   6       70.07      109.91     59.93 o 
  -6   6   6      415.79      470.60     79.52 o 
  -5   6   6       40.17       72.85     37.94 o 
  -4   6   6       74.27      125.67     41.57 o 
  -3   6   6      372.30      336.70     48.35 o 
  -2   6   6       62.34       69.83     30.37 o 
  -1   6   6     2074.99     2175.08     88.42 o 
   0   6   6      116.50       74.21     29.14 o 
   1   6   6      320.84      385.53     57.91 o 
   2   6   6     3007.93     3215.77    104.19 o 
   3   6   6       35.07       12.38     27.13 o 
   4   6   6       11.08       22.12     29.73 o 
   5   6   6        1.28       35.14     34.67 o 
   6   6   6      106.30       99.14     54.25 o 
   7   6   6      116.76      -16.90     54.81 o 
   8   6   6      247.65      245.35     99.96 o 
   9   6   6      235.36      273.89     90.93 o 
  10   6   6      621.94      536.50    150.08 o 
  11   6   6        4.58      129.74    144.36 o 
 -11   7   6     1065.97     1179.98    172.20 o 
 -10   7   6       13.47       25.47     69.71 o 
  -9   7   6     1066.42     1216.57    138.04 o 
  -8   7   6      366.58      471.39     90.32 o 
  -7   7   6       11.38      -36.18     60.14 o 
  -6   7   6     1927.01     2071.21    132.59 o 
  -5   7   6       35.33       31.32     39.52 o 
  -4   7   6     2834.02     2839.69    114.59 o 
  -3   7   6     1956.12     1908.77     91.65 o 
  -2   7   6     5004.25     4523.51    133.80 o 
  -1   7   6     2139.51     2088.45     90.14 o 
   0   7   6     1178.10     1120.78     70.19 o 
   1   7   6     1496.19     1443.92     76.12 o 
   2   7   6       36.47       36.52     29.68 o 
   3   7   6      376.36      400.38     49.56 o 
   4   7   6     7298.40     7095.96    225.61 o 
   5   7   6     1968.01     2046.54    119.13 o 
   6   7   6     5576.43     5416.19    196.10 o 
   7   7   6      278.41      274.91     80.34 o 
   8   7   6       57.64       -4.15     61.79 o 
   9   7   6       61.09      153.67     83.02 o 
  10   7   6      384.81      578.35    154.63 o 
  11   7   6      455.26      769.11    212.81 o 
 -11   8   6      126.33       92.61    149.89 o 
 -10   8   6       84.72       45.62     64.37 o 
  -9   8   6      233.47      384.78     96.83 o 
  -8   8   6     1306.13     1439.60    141.67 o 
  -7   8   6     2190.65     2246.69    146.90 o 
  -6   8   6      322.91      401.67     79.20 o 
  -5   8   6     5338.14     5114.19    188.37 o 
  -4   8   6       16.50       30.26     34.76 o 
  -3   8   6      639.03      598.60     66.21 o 
  -2   8   6       40.52       18.85     31.35 o 
  -1   8   6     7924.50     7699.11    179.34 o 
   0   8   6    10186.05    10356.78    205.74 o 
   1   8   6        1.37        1.34     28.02 o 
   2   8   6    21003.52    21038.86    311.36 o 
   3   8   6     4112.27     3855.79    122.90 o 
   4   8   6       14.61       14.68     38.91 o 
   5   8   6       11.13       32.10     43.51 o 
   6   8   6     1546.03     1420.93    118.80 o 
   7   8   6     1403.21     1492.01    137.12 o 
   8   8   6       15.01      -10.44     65.36 o 
   9   8   6     1163.29     1377.32    164.52 o 
  10   8   6     1649.74     2179.30    232.22 o 
  11   8   6       11.26       18.36    147.79 o 
 -11   9   6      102.20      -49.87    108.19 o 
 -10   9   6       19.51      -29.55     65.28 o 
  -9   9   6      447.31      417.84     95.39 o 
  -8   9   6     3289.56     3404.84    190.91 o 
  -7   9   6      739.20      566.64     93.59 o 
  -6   9   6       52.83       31.16     54.33 o 
  -5   9   6     6134.60     6156.03    184.59 o 
  -4   9   6     2786.40     2800.46    123.25 o 
  -3   9   6      242.19      204.92     46.07 o 
  -2   9   6       59.48        1.08     35.96 o 
  -1   9   6     9122.24     9417.89    206.53 o 
   0   9   6     4228.30     4061.50    131.34 o 
   1   9   6      329.19      287.85     47.78 o 
   2   9   6     4155.33     3871.59    124.26 o 
   3   9   6     7013.49     6699.82    203.45 o 
   4   9   6       80.46       97.84     47.20 o 
   5   9   6       76.92       60.82     48.44 o 
   6   9   6      478.92      641.06     92.37 o 
   7   9   6     4660.46     5156.24    245.69 o 
   8   9   6     1119.06     1256.55    143.58 o 
   9   9   6       18.06       49.77     76.86 o 
  10   9   6      259.28      269.38    124.75 o 
  11   9   6        3.76     -110.61    116.36 o 
 -11  10   6        4.55      -12.48    120.33 o 
 -10  10   6      534.92      616.93    158.84 o 
  -9  10   6     1674.77     1979.80    188.21 o 
  -8  10   6     5499.84     6110.39    247.95 o 
  -7  10   6      186.85      146.25     68.04 o 
  -6  10   6     1161.48      971.22    114.16 o 
  -5  10   6     1446.26     1678.33    113.23 o 
  -4  10   6     1220.29     1138.60     91.60 o 
  -3  10   6     2763.78     2882.85    123.28 o 
  -2  10   6      461.68      442.96     61.35 o 
  -1  10   6    11354.69    11085.33    232.31 o 
   0  10   6    12448.32    12816.02    246.99 o 
   1  10   6     3027.16     2895.51    112.50 o 
   2  10   6     2131.51     2248.01     99.56 o 
   3  10   6     4994.91     4844.69    180.58 o 
   4  10   6       65.57       14.18     44.94 o 
   5  10   6     1008.80      941.92    104.15 o 
   6  10   6     2395.42     2571.07    170.22 o 
   7  10   6     1309.45     1499.99    149.62 o 
   8  10   6       66.98      -63.79     63.79 o 
   9  10   6      219.68      335.27    102.82 o 
  10  10   6      810.95     1120.64    200.94 o 
 -10  11   6      636.16      516.73    171.81 o 
  -9  11   6     1093.14      707.24    371.86 o 
  -8  11   6      436.02      408.04     94.87 o 
  -7  11   6      237.19      195.37     74.31 o 
  -6  11   6       28.43       77.88     58.19 o 
  -5  11   6     3695.80     3796.94    154.44 o 
  -4  11   6     3595.86     3427.69    143.17 o 
  -3  11   6     1422.69     1366.43    101.14 o 
  -2  11   6     6817.67     6787.73    188.20 o 
  -1  11   6     3255.65     3192.12    139.33 o 
   0  11   6     1416.11     1422.67     90.36 o 
   1  11   6       26.52        4.37     33.10 o 
   2  11   6     1240.95     1202.84    105.94 o 
   3  11   6     2058.47     1646.73    116.46 o 
   4  11   6     5591.38     5399.29    202.36 o 
   5  11   6      486.76      442.71     83.35 o 
   6  11   6     3121.01     3457.59    178.17 o 
   7  11   6     2011.59     1886.99    239.36 o 
   8  11   6      146.73      143.49    102.68 o 
   9  11   6      232.96      255.46    101.71 o 
  10  11   6       68.58       88.46    116.07 o 
 -10  12   6     1805.97     1722.33    266.11 o 
  -9  12   6      813.44      879.03    180.54 o 
  -8  12   6       71.50      148.71    113.41 o 
  -7  12   6     1241.57     1309.59    140.19 o 
  -6  12   6      345.90      372.79     85.65 o 
  -5  12   6     1777.91     1762.52    133.84 o 
  -4  12   6        0.07      -18.90     43.00 o 
  -3  12   6     2222.62     2098.76    116.47 o 
  -2  12   6     1484.15     1424.13    100.10 o 
  -1  12   6      382.36      420.62     66.95 o 
   0  12   6    14147.78    14052.31    272.02 o 
   1  12   6      420.33      485.18     78.03 o 
   2  12   6     1958.76     1866.57    124.39 o 
   3  12   6      764.41      625.71     90.41 o 
   4  12   6     1389.83     1588.98    124.18 o 
   5  12   6     2421.65     2470.80    151.14 o 
   6  12   6       14.13       -8.89     55.04 o 
   7  12   6      149.04      175.40     84.88 o 
   8  12   6     1490.38     1702.74    177.21 o 
   9  12   6       99.15      128.49     94.73 o 
  10  12   6      479.79      605.30    226.19 o 
 -10  13   6       57.25       44.12    132.97 o 
  -9  13   6       16.84      -32.57     93.45 o 
  -8  13   6       60.68       62.46     98.40 o 
  -7  13   6        0.62       17.83     74.25 o 
  -6  13   6       30.83      -25.54     54.32 o 
  -5  13   6      525.60      595.74     97.86 o 
  -4  13   6     3501.12     3489.88    154.45 o 
  -3  13   6       60.95      -11.86     48.36 o 
  -2  13   6      646.78      617.47     79.50 o 
  -1  13   6     2143.77     2033.86    113.36 o 
   0  13   6      172.19      112.22     57.90 o 
   1  13   6       46.43       38.57     48.44 o 
   2  13   6      121.97      157.81     59.04 o 
   3  13   6     2663.15     2553.52    150.57 o 
   4  13   6      738.70      919.29    112.60 o 
   5  13   6        8.65        9.59     56.90 o 
   6  13   6      299.27      393.13     90.83 o 
   7  13   6      346.12      373.61     93.01 o 
   8  13   6       69.61      -39.72     72.57 o 
   9  13   6       32.02       58.95     86.94 o 
  10  13   6      452.35      490.18    203.32 o 
 -10  14   6       56.32        5.39    124.60 o 
  -9  14   6      113.82      161.39    109.44 o 
  -8  14   6       40.32       29.22    103.15 o 
  -7  14   6     1368.08     1650.63    259.64 o 
  -6  14   6      422.77      355.79    106.91 o 
  -5  14   6      277.48      234.33     77.03 o 
  -4  14   6      347.47      400.64     78.88 o 
  -3  14   6      577.53      571.68     82.62 o 
  -2  14   6       52.93        1.09     46.62 o 
  -1  14   6     2716.52     2687.83    131.85 o 
   0  14   6      294.90      336.94     79.90 o 
   1  14   6      138.47      115.61     61.31 o 
   2  14   6      625.92      773.56     99.89 o 
   3  14   6      594.70      667.36     98.39 o 
   4  14   6     1498.05     1565.49    137.02 o 
   5  14   6        0.10      -43.10     55.15 o 
   6  14   6       85.69       86.92     68.87 o 
   7  14   6      225.53      248.65     83.66 o 
   8  14   6        5.37       61.26     86.37 o 
   9  14   6     1942.97     1916.17    203.35 o 
  -9  15   6        4.78      -33.90    110.44 o 
  -8  15   6        1.58      -31.59     91.39 o 
  -7  15   6        9.21      -48.86     97.33 o 
  -6  15   6      290.02      437.99    137.53 o 
  -5  15   6      220.36      284.25     83.13 o 
  -4  15   6       23.05        5.22     55.22 o 
  -3  15   6      266.61      229.38     71.89 o 
  -2  15   6      181.37      222.77     64.79 o 
  -1  15   6       54.60      -25.52     54.08 o 
   0  15   6      137.35      129.09     61.67 o 
   1  15   6       42.95      -29.96     51.08 o 
   2  15   6       47.39      -14.06     53.20 o 
   3  15   6      525.50      549.31     95.93 o 
   4  15   6        3.37      -25.60     58.22 o 
   5  15   6      947.78      994.81    125.63 o 
   6  15   6      208.33      305.27     89.01 o 
   7  15   6      108.53       99.51     77.22 o 
   8  15   6      168.62      181.74     88.65 o 
   9  15   6       11.21      -29.75     83.27 o 
  -9  16   6       18.60      -66.14    118.25 o 
  -8  16   6      301.53      350.74    145.45 o 
  -7  16   6       46.51       62.76    107.45 o 
  -6  16   6      127.40      429.58    143.74 o 
  -5  16   6      122.42      179.30    130.36 o 
  -4  16   6      143.40      264.94     78.84 o 
  -3  16   6      335.31      363.14     88.31 o 
  -2  16   6       24.43      -30.07     60.97 o 
  -1  16   6      255.31      482.83     97.25 o 
   0  16   6      186.97      228.31     76.73 o 
   1  16   6      444.99      471.67     91.06 o 
   2  16   6       10.26      -32.14     67.12 o 
   3  16   6      828.17     1026.27    126.34 o 
   4  16   6        1.87      -46.17     57.21 o 
   5  16   6      595.60      608.19    107.11 o 
   6  16   6      286.95      283.64     94.26 o 
   7  16   6        6.00      130.39     80.47 o 
   8  16   6      651.84      894.36    140.39 o 
   9  16   6      217.67      251.93     92.93 o 
  -8  17   6      470.91      735.11    188.61 o 
  -7  17   6      763.19      736.61    177.91 o 
  -6  17   6      400.44      393.36    151.35 o 
  -5  17   6     2700.89     2736.66    371.72 o 
  -4  17   6     2156.74     2610.79    538.33 o 
  -3  17   6      412.96      416.31     92.64 o 
  -2  17   6      594.20      788.28    116.39 o 
  -1  17   6     3915.39     4360.38    211.55 o 
   0  17   6      184.52      108.58     68.71 o 
   1  17   6     3528.82     3856.15    198.11 o 
   2  17   6      398.50      431.75     93.98 o 
   3  17   6     4564.86     4665.72    221.04 o 
   4  17   6       85.24       56.27     65.41 o 
   5  17   6     1286.86     1160.93    149.50 o 
   6  17   6     1362.96     1621.76    168.74 o 
   7  17   6      569.72      795.96    131.20 o 
   8  17   6      134.87      169.24     83.82 o 
  -8  18   6       65.07      -30.65    125.00 o 
  -7  18   6     1052.12      864.76    191.26 o 
  -6  18   6      103.86      111.50    125.25 o 
  -5  18   6      933.39     1179.04    209.02 o 
  -4  18   6       72.56       70.74    111.38 o 
  -3  18   6      372.46      214.34    105.27 o 
  -2  18   6      269.45      313.59     88.49 o 
  -1  18   6      545.87      505.14    101.75 o 
   0  18   6     1234.75     1459.18    149.81 o 
   1  18   6      140.13      171.78     71.43 o 
   2  18   6     2321.97     2411.04    165.96 o 
   3  18   6      508.61      571.85    105.05 o 
   4  18   6      329.11      349.78     98.39 o 
   5  18   6       56.03        7.85     75.52 o 
   6  18   6        1.68      -10.34     74.50 o 
   7  18   6      149.36       79.03     77.24 o 
   8  18   6       79.08       16.87     83.96 o 
  -7  19   6        2.48      101.06    142.31 o 
  -6  19   6        1.73       91.45    117.85 o 
  -5  19   6      224.44      257.40    143.68 o 
  -4  19   6     1215.30     1160.94    217.24 o 
  -3  19   6      549.87      553.32    135.00 o 
  -2  19   6     1256.20     1702.96    283.47 o 
  -1  19   6       95.93      110.40     76.52 o 
   0  19   6       54.24      137.21     78.86 o 
   1  19   6       99.37      183.49     75.81 o 
   2  19   6        1.45        8.02     65.64 o 
   3  19   6      795.13      680.45    118.33 o 
   4  19   6     1631.37     1992.50    175.36 o 
   5  19   6      529.29      635.70    144.02 o 
   6  19   6     2537.36     2829.13    201.82 o 
   7  19   6       24.34       22.96     85.12 o 
  -7  20   6       34.89      169.50    163.57 o 
  -6  20   6      414.81      452.35    167.15 o 
  -5  20   6      386.46      457.77    216.62 o 
  -4  20   6       56.74       47.65    118.04 o 
  -3  20   6       96.30      -23.42    104.15 o 
  -2  20   6        6.75      -67.13     80.69 o 
  -1  20   6      368.95      394.12    120.87 o 
   0  20   6     1208.55     1366.66    152.87 o 
   1  20   6        1.39       13.83     68.06 o 
   2  20   6     1257.45     1344.72    154.97 o 
   3  20   6     1581.79     1494.80    208.39 o 
   4  20   6      170.26      -20.29     92.58 o 
   5  20   6       25.60       20.49     65.18 o 
   6  20   6      219.51      120.57    115.61 o 
   7  20   6      753.98      829.11    150.89 o 
  -6  21   6       21.34     -118.39    204.96 o 
  -5  21   6     1924.00     2470.08    291.25 o 
  -4  21   6      326.86      231.24    163.67 o 
  -3  21   6       65.66       66.84    122.75 o 
  -2  21   6        4.84       16.11     83.53 o 
  -1  21   6     1962.99     2254.35    207.59 o 
   0  21   6      810.00      664.56    139.68 o 
   1  21   6       44.72       17.89     70.65 o 
   2  21   6       83.34       93.22     79.20 o 
   3  21   6      996.04     1355.07    211.78 o 
   4  21   6       10.91      -10.24     68.26 o 
   5  21   6      306.15      310.64    102.08 o 
   6  21   6       16.63      101.82     95.48 o 
  -5  22   6      516.45      695.28    221.00 o 
  -4  22   6       96.56      -58.37    110.13 o 
  -3  22   6      982.77     1220.46    233.01 o 
  -2  22   6        1.43        6.94    115.38 o 
  -1  22   6     1922.89     2206.28    217.68 o 
   0  22   6     1268.18     1441.08    232.70 o 
   1  22   6        2.11      -34.93     78.52 o 
   2  22   6      157.73       98.71    102.10 o 
   3  22   6      282.93      306.96     96.02 o 
   4  22   6       26.02       81.02    179.47 o 
   5  22   6       77.68       60.96     95.56 o 
  -4  23   6        2.32      -12.58    189.71 o 
  -3  23   6        3.04      -42.71    110.87 o 
  -2  23   6      134.99      279.75    141.23 o 
  -1  23   6        1.26      -82.29     83.96 o 
   0  23   6       40.06       45.17     90.58 o 
   1  23   6      743.03     1154.10    238.80 o 
   2  23   6        0.24      -81.61     81.61 o 
   3  23   6       43.41       21.26     72.32 o 
   4  23   6     1182.57     1601.31    209.90 o 
  -3  24   6      717.71      572.44    201.54 o 
  -2  24   6       85.67       -0.50    132.78 o 
  -1  24   6       73.49      -23.44    121.08 o 
   0  24   6      182.20      265.99    114.65 o 
   1  24   6      138.56      127.97    104.83 o 
   2  24   6       23.61       73.68    107.35 o 
   3  24   6        3.96      -40.16    122.94 o 
 -11   1   7       45.69      -45.91     77.72 o 
 -10   1   7     2797.31     2936.27    172.56 o 
  -9   1   7      354.42      442.76     85.54 o 
  -8   1   7     1640.99     1692.90    123.20 o 
  -7   1   7      105.88      117.95     72.98 o 
  -6   1   7     1166.50     1230.67    131.07 o 
  -5   1   7       65.93       40.13     35.79 o 
  -4   1   7    12849.72    12632.39    206.28 o 
  -3   1   7     4621.21     4310.02    108.59 o 
  -2   1   7     1637.16     1610.16     77.32 o 
  -1   1   7     8547.20     8322.57    125.37 o 
   0   1   7      570.95      479.65     93.41 o 
   1   1   7      862.45     1199.21    125.12 o 
   2   1   7      266.26      256.85     77.16 o 
   3   1   7     3733.73     3803.59    209.22 o 
   4   1   7      182.60      164.87     34.63 o 
   5   1   7     2582.98     2484.45     98.32 o 
   6   1   7     4092.04     4077.45    139.03 o 
   7   1   7      636.02      736.74     79.13 o 
   8   1   7       52.22       89.42     65.77 o 
   9   1   7      842.55      956.41    213.82 o 
  10   1   7       10.72      -96.48     96.48 o 
 -11   2   7        8.34       29.01     67.34 o 
 -10   2   7      148.63      237.81     78.57 o 
  -9   2   7      826.74      947.29    112.84 o 
  -8   2   7     1307.18     1391.32    117.40 o 
  -7   2   7        1.47        0.38     44.77 o 
  -6   2   7     2004.44     1922.07    110.29 o 
  -5   2   7     3072.16     2969.77    144.26 o 
  -4   2   7      302.53      313.53     43.22 o 
  -3   2   7     4759.41     4664.92    114.78 o 
  -2   2   7     4591.97     4473.24    114.76 o 
  -1   2   7       32.54       40.55     20.73 o 
   0   2   7     2678.97     2351.45    167.22 o 
   1   2   7       38.90       35.78     56.43 o 
   2   2   7       93.87      118.07     34.25 o 
   3   2   7      374.69      346.42     42.62 o 
   4   2   7      523.05      537.78     59.50 o 
   5   2   7     2779.57     2803.62    123.40 o 
   6   2   7      700.58      664.81     71.82 o 
   7   2   7     2537.52     2643.62    125.53 o 
   8   2   7      107.51      195.79     76.40 o 
   9   2   7      266.91      235.20    124.42 o 
  10   2   7       41.85      170.30    172.29 o 
  11   2   7       50.27       77.47    187.61 o 
 -11   3   7      176.86      220.71    104.57 o 
 -10   3   7       53.71       28.63     63.59 o 
  -9   3   7      547.78      651.82     97.76 o 
  -8   3   7      995.08     1057.59    110.80 o 
  -7   3   7     7243.99     7263.37    217.30 o 
  -6   3   7      791.99      837.03     87.23 o 
  -5   3   7     3605.93     3954.56    141.85 o 
  -4   3   7     1016.09      939.63     64.47 o 
  -3   3   7        1.25      -24.82     25.71 o 
  -2   3   7      180.53      102.10     29.05 o 
  -1   3   7       22.13        2.28     21.99 o 
   0   3   7    19954.71    19389.68    298.89 o 
   1   3   7    12497.39    12299.50    228.14 o 
   2   3   7    12609.32    13023.27    436.32 o 
   3   3   7      235.58      232.22     39.37 o 
   4   3   7     1642.11     1629.66     86.77 o 
   5   3   7      247.78      237.83     50.31 o 
   6   3   7      136.23      173.67     52.86 o 
   7   3   7     1946.48     2170.14    117.20 o 
   8   3   7     5930.92     6434.82    235.06 o 
   9   3   7      854.08      912.07    180.35 o 
  10   3   7      558.42      738.58    169.64 o 
  11   3   7       70.51      144.05    144.83 o 
 -11   4   7     1866.70     2576.68    175.05 o 
 -10   4   7      739.70      695.74    105.42 o 
  -9   4   7       29.94       59.26     61.43 o 
  -8   4   7      119.53       27.01     55.58 o 
  -7   4   7       87.99       67.69     54.94 o 
  -6   4   7     1693.85     1598.00    106.60 o 
  -5   4   7       99.77      129.23     49.28 o 
  -4   4   7     4631.89     4289.00    134.84 o 
  -3   4   7    20205.10    20653.91    305.83 o 
  -2   4   7      425.22      406.11     47.55 o 
  -1   4   7     1808.52     1643.74     71.88 o 
   0   4   7      813.12      830.14     54.50 o 
   1   4   7     2799.33     2505.45    104.45 o 
   2   4   7     1998.73     2104.16     91.67 o 
   3   4   7     2521.39     2598.90    109.18 o 
   4   4   7    20869.97    20598.60    305.71 o 
   5   4   7     2287.31     2356.48    115.30 o 
   6   4   7      661.15      688.59     75.20 o 
   7   4   7       30.33       -2.84     45.18 o 
   8   4   7     1133.80     1340.18    145.47 o 
   9   4   7      328.07      266.76    177.89 o 
  10   4   7      131.06      157.87    119.98 o 
  11   4   7      524.76      695.06    254.19 o 
 -11   5   7        7.15       52.19     75.97 o 
 -10   5   7      212.86      306.13     85.46 o 
  -9   5   7        9.90       43.84     61.50 o 
  -8   5   7     2749.47     2896.49    157.12 o 
  -7   5   7     1346.64     1500.24    129.11 o 
  -6   5   7     7734.45     7384.12    236.82 o 
  -5   5   7       38.22       53.47     46.56 o 
  -4   5   7     2741.46     2597.74    144.16 o 
  -3   5   7       84.26      100.56     37.04 o 
  -2   5   7     1705.91     1558.36     79.55 o 
  -1   5   7     3863.38     3606.61    113.30 o 
   0   5   7     9901.54     9519.46    173.74 o 
   1   5   7    15194.30    15406.87    235.36 o 
   2   5   7     2615.99     2580.29    124.46 o 
   3   5   7     5665.09     5565.24    163.04 o 
   4   5   7     1530.98     1434.11     82.52 o 
   5   5   7       10.53       -9.62     35.21 o 
   6   5   7      914.84      901.05     85.33 o 
   7   5   7     1326.36     1383.48    117.00 o 
   8   5   7      750.25      746.52    123.83 o 
   9   5   7      515.85      533.03    117.60 o 
  10   5   7        8.14       83.44    117.13 o 
  11   5   7      925.79     1241.25    357.49 o 
 -11   6   7      160.99      228.89    101.95 o 
 -10   6   7      516.27      595.42    117.07 o 
  -9   6   7      111.40       64.72     67.64 o 
  -8   6   7     6086.03     6097.45    245.06 o 
  -7   6   7      875.57      870.38    110.74 o 
  -6   6   7     9276.66     9620.41    274.99 o 
  -5   6   7     2643.45     2690.52    118.20 o 
  -4   6   7     8084.52     7909.54    190.66 o 
  -3   6   7     2672.44     2668.67    108.65 o 
  -2   6   7     2659.44     2538.37    101.75 o 
  -1   6   7     4818.93     4752.72    172.93 o 
   0   6   7     7084.46     6590.32    149.76 o 
   1   6   7     3043.05     2931.01     97.91 o 
   2   6   7      219.09      238.39     40.38 o 
   3   6   7     7050.12     6934.52    163.01 o 
   4   6   7     4250.81     4155.51    131.62 o 
   5   6   7     1937.80     1908.61     98.59 o 
   6   6   7        0.47       20.86     47.93 o 
   7   6   7     4524.38     4402.31    224.20 o 
   8   6   7       30.78       61.53     70.42 o 
   9   6   7       30.20       99.52    121.22 o 
  10   6   7     1308.03     1594.93    244.62 o 
  11   6   7      159.27      182.63    234.43 o 
 -11   7   7       57.69      147.01    112.09 o 
 -10   7   7        5.78      -50.60     68.60 o 
  -9   7   7      194.09      310.04     91.70 o 
  -8   7   7     2555.65     2523.14    166.57 o 
  -7   7   7     2804.10     2919.46    168.56 o 
  -6   7   7      634.03      609.92     92.90 o 
  -5   7   7      122.49       75.13     44.01 o 
  -4   7   7      961.45     1052.69     85.61 o 
  -3   7   7       55.82       58.28     36.43 o 
  -2   7   7      668.36      682.85     65.50 o 
  -1   7   7       43.69       38.32     31.92 o 
   0   7   7     6885.04     6941.44    162.53 o 
   1   7   7     4930.36     4689.28    154.36 o 
   2   7   7     3583.92     3471.40    114.68 o 
   3   7   7      706.94      691.00     66.34 o 
   4   7   7       16.55        9.49     34.91 o 
   5   7   7     1207.66     1064.52     97.13 o 
   6   7   7       13.64      -10.92     45.70 o 
   7   7   7      111.67      122.97     75.42 o 
   8   7   7     1729.57     1978.40    182.80 o 
   9   7   7     1299.89     1340.52    163.43 o 
  10   7   7        1.81      -65.95    107.26 o 
  11   7   7       79.82      -27.53    212.97 o 
 -11   8   7      745.03     1008.11    176.83 o 
 -10   8   7      109.48       72.93     73.15 o 
  -9   8   7     1021.04     1013.65    151.25 o 
  -8   8   7     1647.94     1757.63    149.99 o 
  -7   8   7      623.79      701.94    104.43 o 
  -6   8   7      699.63      697.89    100.15 o 
  -5   8   7       17.40        4.88     42.14 o 
  -4   8   7     3341.13     3178.74    129.50 o 
  -3   8   7     7123.94     7038.91    183.52 o 
  -2   8   7      418.38      411.98     56.37 o 
  -1   8   7       22.52       31.49     38.53 o 
   0   8   7      354.78      374.01     51.67 o 
   1   8   7     2064.49     2062.92     93.29 o 
   2   8   7     1399.87     1385.12     81.04 o 
   3   8   7     1855.23     1661.62     88.72 o 
   4   8   7     9938.10     9517.28    245.64 o 
   5   8   7       92.15      134.89     53.93 o 
   6   8   7      187.54      241.97     64.90 o 
   7   8   7      142.13      201.71     80.62 o 
   8   8   7      307.77      375.19    100.66 o 
   9   8   7      546.95      534.49    162.15 o 
  10   8   7      157.32      146.01    241.36 o 
 -10   9   7       64.41       -2.25     69.65 o 
  -9   9   7        4.13        1.29     63.87 o 
  -8   9   7       29.58       38.10     68.79 o 
  -7   9   7      157.35      207.87     76.67 o 
  -6   9   7      415.70      297.92     78.99 o 
  -5   9   7       18.80       17.63     44.47 o 
  -4   9   7      336.55      328.85     59.74 o 
  -3   9   7       42.53       56.50     42.82 o 
  -2   9   7        3.21        3.68     33.11 o 
  -1   9   7      187.69      241.98     49.17 o 
   0   9   7     2052.49     1922.75     96.60 o 
   1   9   7     2199.10     2167.87     99.55 o 
   2   9   7       96.97      103.10     38.90 o 
   3   9   7       26.13       61.96     46.56 o 
   4   9   7      656.46      493.67     75.91 o 
   5   9   7       41.33       54.51     51.97 o 
   6   9   7       87.72      124.88     58.55 o 
   7   9   7       90.69       98.95     73.43 o 
   8   9   7      258.51      294.71     96.75 o 
   9   9   7      493.35      114.19    135.03 o 
  10   9   7       12.60        6.07    128.96 o 
 -10  10   7      104.54      129.17     91.81 o 
  -9  10   7      167.72       69.90     77.38 o 
  -8  10   7      165.96      136.27     78.70 o 
  -7  10   7       37.03       20.24     59.76 o 
  -6  10   7       49.92       -9.83     53.51 o 
  -5  10   7      831.85      886.55     94.02 o 
  -4  10   7       68.68      102.74     53.58 o 
  -3  10   7     1327.18     1250.25     93.79 o 
  -2  10   7     1914.67     1936.19    110.47 o 
  -1  10   7     1377.79     1469.60     93.60 o 
   0  10   7     1252.93     1284.98     89.17 o 
   1  10   7       46.37       54.12     36.46 o 
   2  10   7     1885.50     1917.29    116.51 o 
   3  10   7      157.05      107.00     51.20 o 
   4  10   7     2061.72     2005.52    124.18 o 
   5  10   7     2418.90     2266.08    139.33 o 
   6  10   7     2721.19     2771.41    156.65 o 
   7  10   7       15.69       17.56     69.76 o 
   8  10   7       91.54       66.08     72.57 o 
   9  10   7       20.72      -16.41     78.64 o 
  10  10   7      103.01      -96.76    143.74 o 
 -10  11   7      844.91      622.88    354.42 o 
  -9  11   7      297.53      122.88     95.44 o 
  -8  11   7      296.07      393.01     94.03 o 
  -7  11   7      496.57      606.48    105.03 o 
  -6  11   7      481.34      426.50     93.28 o 
  -5  11   7      197.20      132.65     56.93 o 
  -4  11   7       31.42      -22.75     40.71 o 
  -3  11   7      402.46      487.33     73.49 o 
  -2  11   7      309.43      317.53     60.98 o 
  -1  11   7     1355.62     1420.17     95.43 o 
   0  11   7      489.97      461.19     63.43 o 
   1  11   7      403.54      358.03     67.05 o 
   2  11   7       15.07      -19.40     38.95 o 
   3  11   7       10.11       14.19     48.36 o 
   4  11   7      675.26      520.70     85.45 o 
   5  11   7      483.20      470.57     84.67 o 
   6  11   7     1092.50     1098.04    116.64 o 
   7  11   7        3.44      -27.54     79.24 o 
   8  11   7      532.30      441.59    116.39 o 
   9  11   7      258.76      116.60    161.01 o 
  10  11   7      191.99     -132.23    132.23 o 
 -10  12   7      450.37      548.19    177.37 o 
  -9  12   7        0.89       -8.25     78.37 o 
  -8  12   7      422.67      469.96    122.04 o 
  -7  12   7        5.87      -49.25     57.54 o 
  -6  12   7      977.46     1170.59    129.49 o 
  -5  12   7        2.31       30.53     53.69 o 
  -4  12   7     2988.77     2960.56    148.15 o 
  -3  12   7     2893.05     2884.17    135.75 o 
  -2  12   7       21.10       -7.19     46.53 o 
  -1  12   7     4979.76     5146.50    212.76 o 
   0  12   7      452.15      419.00     65.30 o 
   1  12   7       49.44       47.83     47.71 o 
   2  12   7     2542.15     2565.15    146.16 o 
   3  12   7     1616.68     1778.50    125.73 o 
   4  12   7     1008.69     1017.60    129.51 o 
   5  12   7      593.10      610.38     97.02 o 
   6  12   7      710.83      800.76    111.32 o 
   7  12   7     2097.95     2043.02    184.79 o 
   8  12   7        2.13      -29.09     80.53 o 
   9  12   7        0.17       27.47    112.03 o 
  10  12   7      501.48     -109.21    136.74 o 
  -9  13   7        5.77      -12.27    123.98 o 
  -8  13   7      698.62      691.90    175.33 o 
  -7  13   7      157.10      222.72     82.49 o 
  -6  13   7     1864.36     1894.01    149.99 o 
  -5  13   7        9.82      -33.67     47.38 o 
  -4  13   7     3398.08     3419.04    157.32 o 
  -3  13   7      656.19      746.17     90.20 o 
  -2  13   7     1355.65     1383.92    104.06 o 
  -1  13   7     4283.09     4280.47    159.64 o 
   0  13   7     5597.07     5801.85    212.53 o 
   1  13   7     4125.26     4372.55    186.76 o 
   2  13   7      296.99      381.75     75.15 o 
   3  13   7     6052.14     5815.92    286.60 o 
   4  13   7     1571.63     1712.36    135.92 o 
   5  13   7      323.96      322.74     79.80 o 
   6  13   7     1147.66     1294.77    143.03 o 
   7  13   7      955.98     1152.12    161.65 o 
   8  13   7       23.20      -17.64     60.53 o 
   9  13   7      571.36      466.61    507.68 o 
  -9  14   7      177.21      125.97    141.41 o 
  -8  14   7       40.36      122.67     94.34 o 
  -7  14   7        5.70      -75.40     79.62 o 
  -6  14   7      142.21      221.63     84.34 o 
  -5  14   7      151.41       96.05     58.75 o 
  -4  14   7     1337.01     1427.68    122.95 o 
  -3  14   7     4324.78     4305.39    175.57 o 
  -2  14   7       10.84       -5.49     50.98 o 
  -1  14   7      167.50      182.58     64.92 o 
   0  14   7      129.00      197.37     65.74 o 
   1  14   7       56.83       33.51     50.59 o 
   2  14   7      119.13       83.84     57.54 o 
   3  14   7     2058.68     2215.45    147.27 o 
   4  14   7     1778.15     1907.55    145.37 o 
   5  14   7      861.26      971.04    123.76 o 
   6  14   7       37.83       36.72    100.36 o 
   7  14   7      993.46     1207.54    165.14 o 
   8  14   7      268.38      410.82    113.38 o 
   9  14   7       68.48       17.63    170.26 o 
  -9  15   7        9.12       78.95    131.32 o 
  -8  15   7      339.09      368.75    140.74 o 
  -7  15   7     5135.84     5602.43    300.57 o 
  -6  15   7      126.67      128.55     92.07 o 
  -5  15   7     1745.97     1901.59    153.84 o 
  -4  15   7      211.91       99.56     63.60 o 
  -3  15   7      408.54      410.94     80.69 o 
  -2  15   7        6.29      -52.22     56.81 o 
  -1  15   7      416.26      368.00     84.98 o 
   0  15   7     4002.91     4229.06    265.74 o 
   1  15   7     1073.79     1287.74    126.44 o 
   2  15   7      423.96      472.45     86.66 o 
   3  15   7     1246.07     1209.28    133.43 o 
   4  15   7       52.04        1.48     63.44 o 
   5  15   7       80.70       80.62     68.32 o 
   6  15   7      139.92      106.86     85.89 o 
   7  15   7     1337.72     1498.61    281.94 o 
   8  15   7     3009.83     3756.77    253.27 o 
   9  15   7       60.85       12.77    125.01 o 
  -8  16   7        0.12       95.10    114.78 o 
  -7  16   7        0.67       60.63    109.11 o 
  -6  16   7       61.82      115.33    114.35 o 
  -5  16   7      168.26       76.34    108.19 o 
  -4  16   7     1392.98     1531.45    132.44 o 
  -3  16   7     6378.92     6708.09    260.22 o 
  -2  16   7      370.98      348.38     88.43 o 
  -1  16   7      521.13      456.45     95.46 o 
   0  16   7     1451.23     1301.83    136.21 o 
   1  16   7     2894.42     3128.89    177.71 o 
   2  16   7       11.59        9.16     54.59 o 
   3  16   7      116.53      120.62     73.32 o 
   4  16   7     4049.01     4429.08    216.51 o 
   5  16   7     2146.54     2496.72    174.72 o 
   6  16   7      128.57       77.20     81.70 o 
   7  16   7      134.84      244.31    104.09 o 
   8  16   7      644.87      714.70    146.55 o 
  -8  17   7      729.91     1004.19    289.12 o 
  -7  17   7      199.78      239.52    136.95 o 
  -6  17   7      298.50      341.90    137.06 o 
  -5  17   7        7.36      -15.42    100.06 o 
  -4  17   7      372.24      394.19    117.93 o 
  -3  17   7      118.31      237.16     80.33 o 
  -2  17   7     1047.77     1078.81    130.82 o 
  -1  17   7      394.74      502.59    101.88 o 
   0  17   7     1311.35     1594.22    149.83 o 
   1  17   7     1819.11     2079.90    208.66 o 
   2  17   7     1217.21     1263.04    140.17 o 
   3  17   7      516.86      599.44    101.34 o 
   4  17   7      428.45      361.44     93.95 o 
   5  17   7      103.19       77.20    107.64 o 
   6  17   7      326.86      223.73    108.15 o 
   7  17   7      147.85      212.89    104.00 o 
   8  17   7      126.21      260.33    271.46 o 
  -7  18   7       63.04      215.01    125.93 o 
  -6  18   7       68.13      198.16    139.60 o 
  -5  18   7      832.71     1064.75    208.86 o 
  -4  18   7      874.88     1283.27    217.03 o 
  -3  18   7      278.90      335.33    112.50 o 
  -2  18   7      112.90      214.53     79.42 o 
  -1  18   7      301.52      281.06     86.19 o 
   0  18   7      246.74      341.58     89.21 o 
   1  18   7      416.88      336.46     91.86 o 
   2  18   7       31.01       54.87     67.81 o 
   3  18   7      785.20      888.90    140.72 o 
   4  18   7       86.15       67.98     75.59 o 
   5  18   7      786.50      462.06    235.06 o 
   6  18   7      492.80      256.03    139.67 o 
   7  18   7      241.81      214.38    110.21 o 
  -7  19   7        2.98      124.19    155.79 o 
  -6  19   7        0.99      -95.45     95.45 o 
  -5  19   7       80.74      118.75    136.48 o 
  -4  19   7      562.04      572.93    172.16 o 
  -3  19   7       66.19       47.71     89.52 o 
  -2  19   7      573.70      672.81    116.99 o 
  -1  19   7      105.97       31.74     73.56 o 
   0  19   7        1.24      -60.42     60.42 o 
   1  19   7      334.55      341.64     92.92 o 
   2  19   7      581.97      821.14    120.74 o 
   3  19   7      571.05      466.98    103.01 o 
   4  19   7      542.33      322.16     95.41 o 
   5  19   7       57.03       21.70     66.91 o 
   6  19   7       56.84       14.54     84.94 o 
   7  19   7       21.91       85.00    101.02 o 
  -6  20   7        4.42        8.88    205.58 o 
  -5  20   7       17.61      -24.12    103.89 o 
  -4  20   7      109.43      -21.88    120.84 o 
  -3  20   7      154.26      106.92    103.75 o 
  -2  20   7       71.36      166.49     96.42 o 
  -1  20   7       77.05      103.95     78.23 o 
   0  20   7      596.33      668.33    121.15 o 
   1  20   7      224.94      231.69     85.21 o 
   2  20   7        8.35       87.15     74.33 o 
   3  20   7      486.06      243.84    132.28 o 
   4  20   7      603.05      368.77    133.15 o 
   5  20   7       92.25      110.74     92.83 o 
   6  20   7        7.59       59.44     92.67 o 
  -5  21   7       19.57       27.81    139.23 o 
  -4  21   7       27.24      -85.73    116.52 o 
  -3  21   7      245.81      277.36    147.60 o 
  -2  21   7      127.16      143.86     97.64 o 
  -1  21   7      387.15      463.34    126.72 o 
   0  21   7      679.41      767.59    128.69 o 
   1  21   7       24.41       -0.37     71.94 o 
   2  21   7      589.61      635.57    117.01 o 
   3  21   7      737.63      606.14    238.02 o 
   4  21   7        7.02      -37.09    100.12 o 
   5  21   7      396.67      153.08    185.61 o 
  -4  22   7      169.46      225.45    242.21 o 
  -3  22   7     2139.71     2448.88    287.16 o 
  -2  22   7      142.20      204.16    109.62 o 
  -1  22   7      608.13      641.93    146.73 o 
   0  22   7        3.54      -77.90     77.90 o 
   1  22   7       79.35      133.27     86.91 o 
   2  22   7      142.89      176.83     91.18 o 
   3  22   7       73.21       81.98     83.12 o 
   4  22   7     1562.65     1875.11    296.43 o 
  -3  23   7       49.29      -45.52    128.46 o 
  -2  23   7       33.55       52.81    110.68 o 
  -1  23   7      266.40      322.82    173.57 o 
   0  23   7      536.32     1076.51    171.40 o 
   1  23   7      575.73      639.96    140.81 o 
   2  23   7       46.72       53.23     79.28 o 
   3  23   7      119.17       18.41     93.85 o 
  -1  24   7      530.17      865.87    275.50 o 
   0  24   7      170.79      249.88    113.63 o 
 -11   0   8      545.27      334.72    121.77 o 
 -10   0   8      673.61      823.22    149.01 o 
  -9   0   8     1363.03     1358.77    166.92 o 
  -8   0   8      861.90      945.67    260.10 o 
  -7   0   8      126.27      211.97     97.26 o 
  -6   0   8     7318.70     7012.83    329.87 o 
  -5   0   8     1234.54     1255.87    263.84 o 
  -4   0   8    17293.82    17238.69    350.21 o 
  -3   0   8      377.30      428.51     72.91 o 
  -2   0   8       36.48       50.86     43.73 o 
  -1   0   8     7237.05     7211.95    439.16 o 
   0   0   8     1242.20     1251.20    195.39 o 
   1   0   8    18864.03    17059.77    685.57 o 
   2   0   8     4565.09     4417.08    341.15 o 
   3   0   8     6966.51     7033.52    429.98 o 
   4   0   8      458.01      505.43    153.23 o 
   5   0   8     2666.02     2841.53    301.48 o 
   6   0   8     1062.96      924.21    223.55 o 
   7   0   8      121.62      222.30    142.65 o 
   8   0   8     3319.75     3995.19    407.42 o 
   9   0   8      767.99      846.73    251.24 o 
 -11   1   8      465.65      582.68    101.04 o 
 -10   1   8      848.98     1143.44    147.04 o 
  -9   1   8       99.51       89.58     61.74 o 
  -8   1   8        1.50        6.15     53.58 o 
  -7   1   8       37.97       12.81     47.18 o 
  -6   1   8      147.19      135.94     51.48 o 
  -5   1   8     2769.55     2694.90    122.67 o 
  -4   1   8     2734.13     2664.20    120.80 o 
  -3   1   8    12293.36    11915.04    235.42 o 
  -2   1   8     3800.29     3630.62    118.98 o 
  -1   1   8       35.84       71.08     40.63 o 
   0   1   8       70.64       50.86     61.46 o 
   1   1   8      100.75      129.48     69.58 o 
   2   1   8     1204.14     1211.77    137.42 o 
   3   1   8       11.66       13.23    111.93 o 
   4   1   8     7157.33     7569.30    326.72 o 
   5   1   8     6985.76     6643.11    637.03 o 
   6   1   8     2226.14     2003.73    198.64 o 
   7   1   8       17.62      100.44     89.56 o 
   8   1   8       10.10       37.30     92.81 o 
   9   1   8        8.53      102.16    100.13 o 
  10   1   8        0.08      -36.58    104.11 o 
 -11   2   8      117.54      149.17     86.31 o 
 -10   2   8     1023.45     1212.85    129.84 o 
  -9   2   8        5.23      -16.48     54.57 o 
  -8   2   8      182.76      202.48     67.47 o 
  -7   2   8      256.61      189.04     62.67 o 
  -6   2   8    14606.87    14255.31    296.94 o 
  -5   2   8      504.28      535.69     68.47 o 
  -4   2   8    16733.28    17118.64    298.69 o 
  -3   2   8     1411.59     1294.95     76.86 o 
  -2   2   8     4743.91     4485.75    145.51 o 
  -1   2   8      202.01      195.77     24.67 o 
   0   2   8      474.05      581.58    107.68 o 
   1   2   8     3173.91     2930.10    193.00 o 
   2   2   8    13409.41    12350.01    570.38 o 
   3   2   8        0.93      -49.22     60.98 o 
   4   2   8     2674.99     2312.55    202.00 o 
   5   2   8      218.63      199.88     88.36 o 
   6   2   8       83.25      118.00     81.59 o 
   7   2   8       35.96      126.53     89.48 o 
   8   2   8       81.37      137.41    102.03 o 
   9   2   8     2190.22     2493.11    480.30 o 
  10   2   8      437.59      498.49    156.75 o 
  11   2   8      158.22      193.21    164.74 o 
 -11   3   8       20.76       92.75     79.91 o 
 -10   3   8       63.28       45.03     69.04 o 
  -9   3   8     1101.12     1415.22    127.68 o 
  -8   3   8       40.48      115.55     61.71 o 
  -7   3   8        9.56        9.06     50.07 o 
  -6   3   8     3835.56     3716.06    154.24 o 
  -5   3   8      307.94      195.62     52.42 o 
  -4   3   8     1033.54      916.83     76.13 o 
  -3   3   8     3659.59     3707.20    121.49 o 
  -2   3   8    13529.26    13231.21    286.29 o 
  -1   3   8     1693.92     1756.63     93.91 o 
   0   3   8      691.13      732.14     95.92 o 
   1   3   8      861.53     1006.85    138.93 o 
   2   3   8       92.35       80.40     71.09 o 
   3   3   8        6.72       12.74     55.37 o 
   4   3   8       11.19      -48.77     54.81 o 
   5   3   8     3163.77     3168.03    240.42 o 
   6   3   8     1744.29     1806.43    186.75 o 
   7   3   8       42.28       75.67     70.67 o 
   8   3   8       22.96      -20.16    136.97 o 
   9   3   8      142.61      106.55    117.18 o 
  10   3   8       42.18       47.50    101.91 o 
  11   3   8        0.37      -82.14    164.43 o 
 -11   4   8      161.28      251.50     91.33 o 
 -10   4   8        2.78       19.05     66.20 o 
  -9   4   8       35.72       74.90     62.68 o 
  -8   4   8      164.29      125.73     62.77 o 
  -7   4   8     2699.79     2973.61    204.13 o 
  -6   4   8      187.59      154.22     61.26 o 
  -5   4   8       29.12       45.97     51.56 o 
  -4   4   8      271.29      344.81     55.79 o 
  -3   4   8      154.92      181.82     42.34 o 
  -2   4   8      270.42      260.08     41.24 o 
  -1   4   8      667.38      633.65     71.18 o 
   0   4   8     2973.81     2894.75    155.85 o 
   1   4   8     2439.94     2303.36    143.13 o 
   2   4   8      385.48      404.80     78.97 o 
   3   4   8     1838.53     1835.67    136.70 o 
   4   4   8      934.93      827.57    110.72 o 
   5   4   8        1.00        0.06     56.61 o 
   6   4   8       66.06      -38.38     57.57 o 
   7   4   8      643.79      636.99    152.41 o 
   8   4   8     1487.04     1533.07    221.05 o 
   9   4   8        8.18      -26.47    121.81 o 
  10   4   8        5.03       -6.21    102.57 o 
 -11   5   8      162.52      101.16     94.04 o 
 -10   5   8        8.83       20.74     73.78 o 
  -9   5   8       31.74       -7.24     65.47 o 
  -8   5   8     1788.59     2116.89    161.90 o 
  -7   5   8      197.71      141.72     73.54 o 
  -6   5   8     2477.26     2669.34    153.25 o 
  -5   5   8      125.52      180.62     58.78 o 
  -4   5   8       26.96       49.49     37.47 o 
  -3   5   8       17.42       21.85     34.19 o 
  -2   5   8     3485.73     3489.23    126.88 o 
  -1   5   8      943.20      943.91     83.68 o 
   0   5   8     2784.02     2677.45    136.14 o 
   1   5   8     4878.81     4641.90    138.39 o 
   2   5   8      174.39      214.88     65.60 o 
   3   5   8     3363.64     3180.31    171.78 o 
   4   5   8     3005.22     2826.64    197.06 o 
   5   5   8        9.27        1.89     52.58 o 
   6   5   8        0.08      -79.03     79.03 o 
   7   5   8     1342.02     1619.78    217.41 o 
   8   5   8      419.54      333.34    137.28 o 
   9   5   8       41.50      138.67    115.05 o 
  10   5   8      217.08      337.99    124.96 o 
 -10   6   8       51.26       63.19     72.16 o 
  -9   6   8       14.32      -14.35     73.93 o 
  -8   6   8       95.16      137.17     76.00 o 
  -7   6   8       17.85       50.56     61.66 o 
  -6   6   8     1333.54     1344.25    125.94 o 
  -5   6   8      134.63      120.05     52.63 o 
  -4   6   8       19.96       46.82     38.65 o 
  -3   6   8       89.67       40.38     37.17 o 
  -2   6   8     2289.02     2259.17    100.63 o 
  -1   6   8     2468.20     2472.22     97.86 o 
   0   6   8       13.90       34.22     34.80 o 
   1   6   8     2792.72     2635.51    113.64 o 
   2   6   8      151.46      161.21     42.14 o 
   3   6   8       37.72      132.01     58.47 o 
   4   6   8      755.97      876.74    110.07 o 
   5   6   8       62.43       57.13    105.39 o 
   6   6   8       17.76       13.44     93.57 o 
   7   6   8       34.03       26.51     99.53 o 
   8   6   8      416.52      402.30    144.80 o 
   9   6   8       44.49      130.52    116.22 o 
  10   6   8        8.90      100.55    124.02 o 
 -10   7   8      369.19      263.52     87.01 o 
  -9   7   8        5.60       32.08     68.11 o 
  -8   7   8      549.75      574.48    109.02 o 
  -7   7   8      401.74      483.38     96.00 o 
  -6   7   8      252.71      187.26     68.75 o 
  -5   7   8     1991.68     2146.43    140.26 o 
  -4   7   8       28.27       50.29     39.54 o 
  -3   7   8     7293.03     7120.73    191.51 o 
  -2   7   8       24.37       51.43     36.68 o 
  -1   7   8      526.27      532.10     61.03 o 
   0   7   8      286.51      241.42     55.29 o 
   1   7   8     6002.10     5738.26    177.78 o 
   2   7   8      144.50      139.71     44.01 o 
   3   7   8      702.42      705.71    125.31 o 
   4   7   8     1046.77      963.16    114.84 o 
   5   7   8      464.71      566.29    138.87 o 
   6   7   8       11.40       56.91     89.41 o 
   7   7   8      148.95       53.02    105.52 o 
   8   7   8      972.91      963.66    183.94 o 
   9   7   8      440.67      211.26    132.73 o 
  10   7   8      511.41      380.63    162.58 o 
 -10   8   8      452.55      351.95    122.91 o 
  -9   8   8     1533.54     1787.85    232.24 o 
  -8   8   8      114.39      136.31     79.65 o 
  -7   8   8     1850.02     1921.81    151.35 o 
  -6   8   8     1804.96     1880.00    145.20 o 
  -5   8   8       11.18      -14.45     49.37 o 
  -4   8   8      261.07      248.26     56.71 o 
  -3   8   8       11.05        6.83     36.97 o 
  -2   8   8     2695.18     2604.62    135.84 o 
  -1   8   8      918.26      985.64     79.31 o 
   0   8   8     4222.30     4065.32    157.55 o 
   1   8   8    17538.69    17742.16    378.44 o 
   2   8   8     3068.96     2890.81    129.19 o 
   3   8   8      594.44      634.61     77.80 o 
   4   8   8     3149.03     2980.56    244.27 o 
   5   8   8        3.72        5.28     85.18 o 
   6   8   8       41.79      184.10    116.65 o 
   7   8   8      523.82      545.30    153.78 o 
   8   8   8     1709.37     1861.86    394.82 o 
   9   8   8      834.21      411.36    369.31 o 
  10   8   8        6.45      -69.48    142.73 o 
 -10   9   8      675.76      954.72    284.62 o 
  -9   9   8     1733.80     2067.29    191.79 o 
  -8   9   8        1.84      -27.64     69.73 o 
  -7   9   8       30.69      -21.61     57.96 o 
  -6   9   8     1840.49     1875.23    140.39 o 
  -5   9   8       10.53       46.42     56.57 o 
  -4   9   8      310.37      420.87     67.34 o 
  -3   9   8     2162.80     2105.53    116.19 o 
  -2   9   8    16683.37    16277.62    300.53 o 
  -1   9   8     2013.28     1912.45    102.48 o 
   0   9   8     5674.09     5567.95    238.41 o 
   1   9   8      445.65      463.86     71.66 o 
   2   9   8     3155.73     3208.91    188.75 o 
   3   9   8       19.77       36.01     51.19 o 
   4   9   8       20.07       15.06     78.49 o 
   5   9   8     9244.88     9332.32    431.03 o 
   6   9   8     3832.99     3838.06    290.58 o 
   7   9   8      176.35      220.22    125.07 o 
   8   9   8      242.32      334.12    143.30 o 
   9   9   8       43.17       94.89     87.96 o 
  10   9   8      304.93      108.20    252.48 o 
 -10  10   8      310.34      194.98    124.85 o 
  -9  10   8       11.17       45.49     70.67 o 
  -8  10   8       15.75      -61.32     67.74 o 
  -7  10   8      937.04     1003.58    128.12 o 
  -6  10   8     4134.88     4381.15    205.94 o 
  -5  10   8      360.03      334.54     78.84 o 
  -4  10   8     2507.16     2684.58    134.78 o 
  -3  10   8      439.55      487.59     72.35 o 
  -2  10   8      861.44      818.12     87.76 o 
  -1  10   8       19.55       56.45     40.95 o 
   0  10   8     2633.73     2649.87    117.42 o 
   1  10   8     4793.86     4765.34    174.99 o 
   2  10   8     2087.43     2017.78    146.93 o 
   3  10   8      365.16      272.81     76.84 o 
   4  10   8      210.91      102.99     81.18 o 
   5  10   8      415.35      459.49    137.14 o 
   6  10   8       13.63       34.10    104.31 o 
   7  10   8      540.56      439.40    341.46 o 
   8  10   8      627.18      333.07    361.45 o 
   9  10   8     1480.26     1746.36    360.60 o 
  10  10   8       48.85      -87.45    118.62 o 
 -10  11   8      608.75      280.86    365.03 o 
  -9  11   8      120.61      -54.76     68.08 o 
  -8  11   8        5.08       39.00     73.85 o 
  -7  11   8       24.72      114.48     70.33 o 
  -6  11   8        9.53      -23.68     59.77 o 
  -5  11   8     2375.65     2367.87    154.70 o 
  -4  11   8      114.83      122.48     54.11 o 
  -3  11   8     6395.51     6604.06    201.24 o 
  -2  11   8     2529.81     2508.55    125.84 o 
  -1  11   8      938.35      992.57     87.07 o 
   0  11   8      233.10      239.43     63.08 o 
   1  11   8       15.18      -34.15     66.82 o 
   2  11   8      171.69      130.24     62.64 o 
   3  11   8       29.39       -9.74     57.47 o 
   4  11   8     2944.87     3417.04    196.96 o 
   5  11   8     2572.18     2724.26    258.77 o 
   6  11   8      933.71     1047.16    192.94 o 
   7  11   8      236.12      339.32    137.84 o 
   8  11   8       86.81      154.31     98.25 o 
   9  11   8      109.96      -96.90     96.90 o 
  -9  12   8      520.69      400.21    146.57 o 
  -8  12   8       68.90       63.38     76.64 o 
  -7  12   8     2074.07     2220.58    201.79 o 
  -6  12   8      772.28      923.15    122.95 o 
  -5  12   8      761.26      918.66    119.41 o 
  -4  12   8     1132.56     1225.71    109.97 o 
  -3  12   8      181.68      173.95     59.86 o 
  -2  12   8       94.45      148.40     53.13 o 
  -1  12   8     5782.92     5819.04    208.82 o 
   0  12   8     1034.40     1051.70    104.42 o 
   1  12   8     1610.89     1535.14    148.04 o 
   2  12   8     3589.14     3533.31    199.39 o 
   3  12   8     3129.83     3159.67    193.58 o 
   4  12   8        0.57      -65.73     65.73 o 
   5  12   8     1160.20     1141.10    199.66 o 
   6  12   8      978.62     1183.40    225.02 o 
   7  12   8      104.63      125.33    125.01 o 
   8  12   8      702.91      187.50    470.43 o 
   9  12   8      476.67      101.08    120.25 o 
  -9  13   8      382.89      121.22    110.07 o 
  -8  13   8      104.13      128.18     89.79 o 
  -7  13   8      110.95      123.93     79.74 o 
  -6  13   8      458.05      523.37    103.10 o 
  -5  13   8       79.58       11.46     62.62 o 
  -4  13   8     2097.95     2180.42    136.97 o 
  -3  13   8      770.75     1012.48    105.59 o 
  -2  13   8     1347.10     1253.28    107.07 o 
  -1  13   8      268.01      337.70     66.75 o 
   0  13   8      277.00      274.89     71.39 o 
   1  13   8       84.00      149.57     72.73 o 
   2  13   8      673.97      756.25    119.04 o 
   3  13   8       28.63       66.02     70.79 o 
   4  13   8       47.90      101.28     72.38 o 
   5  13   8     2309.87     2320.74    244.52 o 
   6  13   8      800.59     1208.35    466.93 o 
   7  13   8       32.21      -50.01     99.29 o 
   8  13   8      114.44      177.20    113.95 o 
   9  13   8       34.24       90.51    132.83 o 
  -9  14   8       15.20      -89.27     89.27 o 
  -8  14   8      131.92      145.03    108.78 o 
  -7  14   8      518.02      504.47    126.90 o 
  -6  14   8      555.79      775.78    122.46 o 
  -5  14   8      270.17      198.60     77.91 o 
  -4  14   8      184.23      212.11     69.98 o 
  -3  14   8      261.04      266.68     71.62 o 
  -2  14   8      513.41      367.02     75.40 o 
  -1  14   8     1401.88     1562.87    132.87 o 
   0  14   8      750.22      693.59     98.53 o 
   1  14   8      178.39      256.23    101.97 o 
   2  14   8     4057.64     4171.41    226.40 o 
   3  14   8      624.93      751.82    120.76 o 
   4  14   8      178.14       77.06     73.83 o 
   5  14   8       17.69        9.16    105.62 o 
   6  14   8      222.55      245.54    131.89 o 
   7  14   8      540.95      475.68    165.85 o 
   8  14   8      615.80      261.11    373.28 o 
  -8  15   8       15.37       39.04     78.73 o 
  -7  15   8       52.78      219.61    117.42 o 
  -6  15   8      229.56      269.58    107.38 o 
  -5  15   8       51.90      185.36     82.95 o 
  -4  15   8       14.68       45.16     61.35 o 
  -3  15   8      304.15      301.30     74.40 o 
  -2  15   8       23.91      -33.78     60.88 o 
  -1  15   8      138.91      152.76     67.77 o 
   0  15   8      561.26      610.21     99.07 o 
   1  15   8      285.70      384.44     97.16 o 
   2  15   8       14.45       27.04     66.97 o 
   3  15   8      112.43      193.68     90.64 o 
   4  15   8      781.02      878.27    136.75 o 
   5  15   8      197.62      287.68    133.19 o 
   6  15   8      411.52      484.01    166.87 o 
   7  15   8      581.56      516.89    155.35 o 
   8  15   8      276.61      304.69    160.35 o 
  -8  16   8        1.57      102.37    132.40 o 
  -7  16   8      335.13      316.93    124.58 o 
  -6  16   8      393.29      376.35    118.32 o 
  -5  16   8      350.75      332.40     99.49 o 
  -4  16   8      133.62      156.21     74.70 o 
  -3  16   8        1.20       -3.74     63.50 o 
  -2  16   8       91.20      147.92     74.97 o 
  -1  16   8       22.94      -17.12     58.53 o 
   0  16   8       17.14      -43.00     67.50 o 
   1  16   8       88.05      139.19     84.32 o 
   2  16   8     1075.74     1431.16    214.79 o 
   3  16   8      909.35     1007.11    174.90 o 
   4  16   8     1454.10     1684.78    180.51 o 
   5  16   8       77.43       44.93    108.58 o 
   6  16   8      210.41       20.19    109.26 o 
   7  16   8        7.48        6.26    113.68 o 
   8  16   8        3.16      -65.61    127.37 o 
  -7  17   8       12.59       67.93     97.10 o 
  -6  17   8      592.67      723.79    149.13 o 
  -5  17   8        7.11       75.60     87.14 o 
  -4  17   8      131.20      156.45     81.46 o 
  -3  17   8       80.79      182.37     88.57 o 
  -2  17   8     2455.98     2638.27    179.25 o 
  -1  17   8       88.52      219.77     76.52 o 
   0  17   8     1265.28     1574.37    174.27 o 
   1  17   8      256.32      237.87     90.16 o 
   2  17   8      640.57      789.57    135.27 o 
   3  17   8     1432.01     1271.38    165.09 o 
   4  17   8      344.18      484.25    140.79 o 
   5  17   8     1381.67      401.82    586.94 o 
   6  17   8       20.82       70.01    137.60 o 
   7  17   8      346.41      690.74    180.46 o 
  -7  18   8      198.01      243.73    153.68 o 
  -6  18   8      564.70      743.70    192.10 o 
  -5  18   8      485.38      550.73    178.80 o 
  -4  18   8        1.84      -69.66     84.10 o 
  -3  18   8      822.65      978.29    135.91 o 
  -2  18   8       85.32       32.52     75.26 o 
  -1  18   8     2967.48     3236.67    195.18 o 
   0  18   8      226.07      271.59     96.55 o 
   1  18   8     2468.14     2499.29    202.96 o 
   2  18   8      824.83      835.20    146.31 o 
   3  18   8       80.64      109.22     91.18 o 
   4  18   8      468.44      233.49    238.87 o 
   5  18   8      295.39       76.26    261.97 o 
   6  18   8       81.25       76.50    115.88 o 
  -6  19   8       60.79      124.85    114.80 o 
  -5  19   8     1492.57     1427.86    251.23 o 
  -4  19   8      111.89      118.80    164.87 o 
  -3  19   8     3734.65     4760.45    283.83 o 
  -2  19   8      261.32      208.73     89.86 o 
  -1  19   8       99.93       -5.20     71.21 o 
   0  19   8       11.89       27.74     83.96 o 
   1  19   8      513.94      651.99    137.72 o 
   2  19   8      119.17      173.83     92.00 o 
   3  19   8      197.50       38.92     71.22 o 
   4  19   8     1420.77     1575.40    334.15 o 
   5  19   8     1272.24      464.85    677.56 o 
   6  19   8       11.11      -44.66    112.56 o 
  -5  20   8        5.39      137.16    126.27 o 
  -4  20   8      101.71      260.01    146.77 o 
  -3  20   8       29.72       19.34     98.93 o 
  -2  20   8      167.31      185.91    110.35 o 
  -1  20   8      103.16      200.09    105.44 o 
   0  20   8      268.70      367.87    115.54 o 
   1  20   8     2059.66     2735.00    218.85 o 
   2  20   8     1059.19     1822.93    258.82 o 
   3  20   8       18.73      -73.29     75.83 o 
   4  20   8       13.29      -82.59    127.41 o 
   5  20   8       17.62      -54.59    103.27 o 
  -4  21   8        2.07        9.16    102.77 o 
  -3  21   8      210.39      235.84    114.95 o 
  -2  21   8     2287.01     2252.44    265.93 o 
  -1  21   8     1289.33     1299.93    234.94 o 
   0  21   8      814.19     1064.05    168.86 o 
   1  21   8      115.98       97.84     96.53 o 
   2  21   8      121.46       96.35     97.38 o 
   3  21   8       73.95       63.59    154.86 o 
   4  21   8      237.85      264.34    374.60 o 
  -3  22   8        0.60      -35.47    190.72 o 
  -2  22   8      370.91      645.62    247.97 o 
  -1  22   8      110.89       89.69    123.16 o 
   0  22   8       47.99      108.45    122.64 o 
   1  22   8      507.90      668.85    137.16 o 
   2  22   8      239.48       30.74     92.34 o 
   3  22   8        7.52       87.99    127.09 o 
  -1  23   8      189.72      224.82    143.26 o 
   0  23   8      191.95      417.78    158.58 o 
   1  23   8      114.47      146.82    136.13 o 
 -10   1   9     1331.54     1473.97    131.30 o 
  -9   1   9       11.37       33.29     57.92 o 
  -8   1   9      215.42      236.14     79.00 o 
  -7   1   9      152.03      135.92     61.66 o 
  -6   1   9      182.40      233.99     61.44 o 
  -5   1   9      681.06      728.52     92.03 o 
  -4   1   9      755.67      749.69     52.57 o 
  -3   1   9      299.89      313.58     77.47 o 
  -2   1   9     1656.94     1880.49    194.75 o 
  -1   1   9        3.56      -39.27     58.70 o 
   0   1   9      107.09      105.77     73.63 o 
   1   1   9        1.52       -4.21     54.59 o 
   2   1   9     3958.51     3744.99    238.57 o 
   3   1   9      666.10      654.95    131.62 o 
   4   1   9      413.11      340.82    110.73 o 
   5   1   9     6625.48     6615.48    334.80 o 
   6   1   9     2978.25     3121.97    247.67 o 
   7   1   9      311.42      301.24    118.84 o 
   8   1   9       55.41       69.23    108.37 o 
   9   1   9      470.62      496.25    234.43 o 
  10   1   9       70.07       27.38    138.61 o 
 -10   2   9       56.73       78.35     81.29 o 
  -9   2   9     1308.32     1443.17    140.53 o 
  -8   2   9      102.85      143.55     65.46 o 
  -7   2   9        8.44       42.56     54.09 o 
  -6   2   9       11.42       56.74     46.84 o 
  -5   2   9       26.80       10.99     41.32 o 
  -4   2   9    11260.09    11062.33    264.39 o 
  -3   2   9        7.00       70.13     55.28 o 
  -2   2   9     3760.72     3436.06    223.86 o 
  -1   2   9     6264.83     5842.02    234.72 o 
   0   2   9      118.21       89.11     75.27 o 
   1   2   9       83.69       70.92     72.21 o 
   2   2   9       80.09      109.43     76.20 o 
   3   2   9       92.46      153.20     96.29 o 
   4   2   9      316.00      182.33     93.07 o 
   5   2   9     1150.75     1434.76    192.63 o 
   6   2   9     1246.27     1452.84    188.11 o 
   7   2   9       83.04       97.33    104.52 o 
   8   2   9      404.76      385.18    208.92 o 
   9   2   9      116.56      224.36    137.11 o 
  10   2   9        6.79      171.38    217.95 o 
 -10   3   9      207.63      221.46     81.02 o 
  -9   3   9      881.98     1007.87    119.79 o 
  -8   3   9     1955.74     2160.02    144.17 o 
  -7   3   9      916.03     1055.59    111.63 o 
  -6   3   9     3600.75     3574.56    177.14 o 
  -5   3   9      671.77      649.96     88.49 o 
  -4   3   9     3204.25     3089.85    144.70 o 
  -3   3   9     1510.57     1442.20    129.75 o 
  -2   3   9       39.37       13.01     52.42 o 
  -1   3   9     6116.69     5870.01    243.92 o 
   0   3   9       56.05      103.19     60.63 o 
   1   3   9     5016.45     5049.77    274.79 o 
   2   3   9     1286.63     1298.26    184.97 o 
   3   3   9     7130.93     7282.83    395.13 o 
   4   3   9      987.71     1087.01    163.05 o 
   5   3   9       21.46       42.61     79.17 o 
   6   3   9       11.30       -3.12     77.72 o 
   7   3   9      193.12      282.69    100.72 o 
   8   3   9      163.89       56.76    193.60 o 
   9   3   9      253.28      356.09    144.52 o 
  10   3   9      125.23      311.68    149.03 o 
 -10   4   9      499.54      651.56    143.35 o 
  -9   4   9       65.23       68.73     81.46 o 
  -8   4   9      767.42      651.35    113.34 o 
  -7   4   9        2.64       39.68     64.47 o 
  -6   4   9       17.55       58.18     59.66 o 
  -5   4   9     1799.93     2097.34    131.74 o 
  -4   4   9     4863.77     4857.90    180.18 o 
  -3   4   9      477.13      555.86     97.52 o 
  -2   4   9     1632.48     1680.93    162.90 o 
  -1   4   9     4834.28     5071.26    288.89 o 
   0   4   9     2776.05     2602.54    165.03 o 
   1   4   9     2167.98     2204.95    151.38 o 
   2   4   9      885.02     1091.20    125.09 o 
   3   4   9     8905.16     8605.84    374.62 o 
   4   4   9      169.38       87.22     64.53 o 
   5   4   9      739.05      849.33    122.90 o 
   6   4   9     2512.05     2574.57    191.56 o 
   7   4   9     4738.67     4583.42    483.26 o 
   8   4   9      177.98      125.01    122.97 o 
   9   4   9      160.47      199.34    131.19 o 
  10   4   9      161.03      291.59    132.71 o 
 -10   5   9      135.41      147.17     87.28 o 
  -9   5   9      816.17      969.71    151.95 o 
  -8   5   9      257.85      294.39     89.60 o 
  -7   5   9      734.73      686.60    104.50 o 
  -6   5   9      433.71      649.78     99.70 o 
  -5   5   9     1965.52     2321.62    138.91 o 
  -4   5   9      696.10      816.72     92.97 o 
  -3   5   9       62.27       19.22     45.48 o 
  -2   5   9     2001.02     2102.13    156.08 o 
  -1   5   9     3731.21     3587.22    189.26 o 
   0   5   9     2309.21     2177.54    153.37 o 
   1   5   9     1035.12     1096.00    122.85 o 
   2   5   9    11880.90    11964.75    349.33 o 
   3   5   9     3447.07     3318.67    188.07 o 
   4   5   9     1088.76      933.50    125.94 o 
   5   5   9      348.11      292.47     87.66 o 
   6   5   9       32.07      -31.51     91.84 o 
   7   5   9      346.94      285.95    126.78 o 
   8   5   9       21.86      -31.32    172.36 o 
   9   5   9     1205.38     1515.01    243.30 o 
  10   5   9      877.82     1045.32    214.28 o 
 -10   6   9       84.25      134.67     80.06 o 
  -9   6   9     1307.48     1374.10    179.08 o 
  -8   6   9      120.09      167.89     82.65 o 
  -7   6   9       14.07       -4.11     55.83 o 
  -6   6   9     1406.00     1534.45    131.14 o 
  -5   6   9      549.99      495.04     82.44 o 
  -4   6   9      725.68      762.14     93.51 o 
  -3   6   9      225.90      233.41     67.60 o 
  -2   6   9    23423.88    22625.67    500.23 o 
  -1   6   9     1019.19     1143.70    125.46 o 
   0   6   9      569.88      626.95    103.77 o 
   1   6   9     2138.89     2078.52    157.73 o 
   2   6   9     2944.12     2894.17    174.82 o 
   3   6   9      136.05       88.38     64.62 o 
   4   6   9      229.46      127.08     70.37 o 
   5   6   9      874.77      864.93    167.73 o 
   6   6   9     6150.04     5738.08    354.34 o 
   7   6   9       16.99       70.77    130.44 o 
   8   6   9      286.26      209.73    147.24 o 
   9   6   9      449.64      523.78    153.22 o 
  10   6   9        0.07       21.41    136.39 o 
 -10   7   9       37.10       26.65     78.15 o 
  -9   7   9       66.93       26.98     71.99 o 
  -8   7   9     2376.49     2176.56    197.38 o 
  -7   7   9      200.92      208.56     78.95 o 
  -6   7   9     1185.14     1262.07    128.78 o 
  -5   7   9     3264.77     3356.79    167.53 o 
  -4   7   9      352.85      365.99     89.32 o 
  -3   7   9      246.45      254.33     63.14 o 
  -2   7   9     3064.65     3139.11    190.06 o 
  -1   7   9     8853.05     8826.77    299.51 o 
   0   7   9     5331.54     5135.86    226.79 o 
   1   7   9      265.96      304.36     81.32 o 
   2   7   9     7351.87     6905.88    263.27 o 
   3   7   9     1126.86     1219.24    129.83 o 
   4   7   9     1013.51     1046.02    178.45 o 
   5   7   9      109.48      126.31    109.91 o 
   6   7   9        4.19      101.05    109.08 o 
   7   7   9      499.54      551.77    223.47 o 
   8   7   9      336.87      389.74    151.34 o 
   9   7   9      300.16      455.54    163.21 o 
  10   7   9      986.77     1317.73    254.97 o 
 -10   8   9      222.43      263.55    134.69 o 
  -9   8   9      125.16       30.64     74.10 o 
  -8   8   9       18.84      -23.05     69.90 o 
  -7   8   9      102.65      143.81     75.80 o 
  -6   8   9       26.69       90.64     63.56 o 
  -5   8   9     3058.98     3044.78    214.43 o 
  -4   8   9      617.95      708.17     96.92 o 
  -3   8   9       10.50       10.56     46.16 o 
  -2   8   9       13.87      -28.30     61.78 o 
  -1   8   9     3258.56     3459.46    193.23 o 
   0   8   9     2954.55     2903.04    176.49 o 
   1   8   9      589.76      500.98     94.29 o 
   2   8   9     1301.87     1408.71    135.75 o 
   3   8   9     2026.19     2026.46    436.75 o 
   4   8   9      276.84      247.46    122.58 o 
   5   8   9        1.50      -81.03     82.51 o 
   6   8   9       22.05       83.02    104.65 o 
   7   8   9     2855.28     2955.81    288.88 o 
   8   8   9      307.66       86.80    161.48 o 
   9   8   9        1.73      -11.00     89.69 o 
  -9   9   9      401.25      292.47     92.58 o 
  -8   9   9       15.37      -50.24     69.15 o 
  -7   9   9      726.69      908.66    122.43 o 
  -6   9   9       20.49       53.61     63.03 o 
  -5   9   9        4.28       49.91     77.58 o 
  -4   9   9     1097.37     1135.99    119.98 o 
  -3   9   9      107.51      133.72     69.08 o 
  -2   9   9      379.75      409.80     94.90 o 
  -1   9   9       32.59        3.37     57.27 o 
   0   9   9      225.04      375.24     85.86 o 
   1   9   9      195.89      205.43     71.50 o 
   2   9   9        0.43       13.64     76.33 o 
   3   9   9      191.84      220.30    105.71 o 
   4   9   9     1276.95     1696.80    231.17 o 
   5   9   9        1.14      -14.32     90.23 o 
   6   9   9        8.66       35.99     97.55 o 
   7   9   9      370.45      433.37    146.82 o 
   8   9   9       10.84      -78.48     90.20 o 
   9   9   9        1.37        7.51    122.51 o 
  -9  10   9      223.75      229.60    127.23 o 
  -8  10   9        9.44       75.62     72.73 o 
  -7  10   9        1.24       30.20     68.81 o 
  -6  10   9      455.71      394.51     91.33 o 
  -5  10   9      789.58      713.72    124.19 o 
  -4  10   9       37.31        4.35     56.26 o 
  -3  10   9     1393.14     1436.89    130.01 o 
  -2  10   9       53.40       79.64     64.85 o 
  -1  10   9       30.23       24.31     59.98 o 
   0  10   9     1752.97     1644.14    149.70 o 
   1  10   9     1150.10     1322.87    136.76 o 
   2  10   9        0.51       10.87     73.89 o 
   3  10   9     1627.63     1483.98    207.87 o 
   4  10   9     3903.42     3647.27    290.39 o 
   5  10   9      233.03      276.02    130.28 o 
   6  10   9       37.66       65.71    113.27 o 
   7  10   9       80.29       24.19    103.53 o 
   8  10   9       10.06        2.64     89.89 o 
   9  10   9       13.70       90.93    118.25 o 
  -9  11   9        1.97       11.87     74.83 o 
  -8  11   9      340.54      120.86     96.39 o 
  -7  11   9      102.59       88.49     78.63 o 
  -6  11   9       57.73       69.04     67.42 o 
  -5  11   9      351.28      318.80    105.50 o 
  -4  11   9      995.42      926.09    117.28 o 
  -3  11   9      781.66      774.12    107.42 o 
  -2  11   9      681.85      654.08     98.57 o 
  -1  11   9     1600.71     1831.13    162.22 o 
   0  11   9     1451.20     1364.76    138.95 o 
   1  11   9       16.31      113.73     89.25 o 
   2  11   9      121.58      146.38    126.32 o 
   3  11   9      928.03     1162.11    197.32 o 
   4  11   9      145.33       95.99    109.53 o 
   5  11   9     3544.68     3486.39    296.71 o 
   6  11   9       19.03       19.65    109.49 o 
   7  11   9      185.71       55.91    119.72 o 
   8  11   9      749.27      262.48    352.35 o 
   9  11   9      231.97      126.21    144.48 o 
  -9  12   9      585.64      499.65    248.20 o 
  -8  12   9        2.38      -52.26     70.41 o 
  -7  12   9      169.93      185.30     85.80 o 
  -6  12   9      302.25      328.57     92.53 o 
  -5  12   9      307.08      281.79    108.16 o 
  -4  12   9       23.77       10.45     61.88 o 
  -3  12   9      472.61      359.57     84.01 o 
  -2  12   9     1447.46     1571.34    137.08 o 
  -1  12   9       23.00       41.32     63.22 o 
   0  12   9      168.86      252.25    105.87 o 
   1  12   9      487.04      464.20    135.51 o 
   2  12   9      365.14      378.76    132.39 o 
   3  12   9       10.68       37.16     91.04 o 
   4  12   9       99.91      162.22    112.06 o 
   5  12   9     2312.98     2527.92    260.98 o 
   6  12   9     1120.57     1055.96    415.28 o 
   7  12   9       17.72       10.26     69.10 o 
   8  12   9        3.68        9.83    116.58 o 
  -8  13   9      520.98      508.73    134.79 o 
  -7  13   9     1306.23     1559.97    167.53 o 
  -6  13   9     1569.43     1774.23    195.84 o 
  -5  13   9     1744.36     1511.83    188.19 o 
  -4  13   9      168.95      156.78     79.13 o 
  -3  13   9       40.67      134.43     69.09 o 
  -2  13   9      459.42      435.18     90.44 o 
  -1  13   9      182.32       61.78     95.61 o 
   0  13   9     2770.45     3078.36    260.91 o 
   1  13   9       29.28       15.50    100.96 o 
   2  13   9    11601.28    11794.96    662.70 o 
   3  13   9      404.21      398.89    135.91 o 
   4  13   9      177.17      457.62    146.41 o 
   5  13   9      590.11      671.74    170.31 o 
   6  13   9       39.40       88.21    118.90 o 
   7  13   9       89.42       77.19     89.99 o 
   8  13   9       21.09        6.82    126.70 o 
  -8  14   9      362.68      455.96    193.83 o 
  -7  14   9      161.78      312.55    166.92 o 
  -6  14   9       40.50      113.65     96.95 o 
  -5  14   9      757.44      842.74    146.87 o 
  -4  14   9     2524.68     2649.50    185.38 o 
  -3  14   9       36.46       78.73     74.06 o 
  -2  14   9     2727.02     2851.83    210.05 o 
  -1  14   9     4370.64     4012.25    298.06 o 
   0  14   9      196.61      249.23    118.21 o 
   1  14   9     1409.87     1589.89    228.30 o 
   2  14   9        4.93      -31.06     83.59 o 
   3  14   9      517.66      407.55    137.29 o 
   4  14   9      198.34      125.59    115.79 o 
   5  14   9      763.14      902.71    192.85 o 
   6  14   9     1810.28     1978.46    392.49 o 
   7  14   9      537.97       59.08    108.14 o 
   8  14   9       71.10       81.39    145.65 o 
  -7  15   9     1188.30     1335.47    268.66 o 
  -6  15   9      572.02      556.21    140.97 o 
  -5  15   9      601.26      464.50    126.51 o 
  -4  15   9      144.42      211.17     92.32 o 
  -3  15   9      276.63      193.77    153.21 o 
  -2  15   9       58.29       85.76     87.20 o 
  -1  15   9     3772.01     4359.32    317.58 o 
   0  15   9      342.94      517.69    148.28 o 
   1  15   9     1803.02     2204.73    261.58 o 
   2  15   9       77.26       18.07     98.25 o 
   3  15   9     2215.81     2797.55    264.89 o 
   4  15   9      482.10      657.31    179.08 o 
   5  15   9       86.42       35.94    108.81 o 
   6  15   9     1003.71     1783.85    374.60 o 
   7  15   9      189.56      114.05    125.38 o 
  -7  16   9        2.27      104.62    141.22 o 
  -6  16   9        1.67      -50.68    121.79 o 
  -5  16   9     1390.23     1440.14    190.90 o 
  -4  16   9     1068.67     1291.16    181.56 o 
  -3  16   9        3.25      -34.58     83.54 o 
  -2  16   9      805.86      838.74    154.46 o 
  -1  16   9      784.02     1068.80    228.45 o 
   0  16   9      959.96     1251.41    310.97 o 
   1  16   9      222.69      336.40    128.15 o 
   2  16   9       56.76      139.35    112.80 o 
   3  16   9     2320.46     2215.75    261.12 o 
   4  16   9      303.39      184.23    237.00 o 
   5  16   9      254.26      199.85    155.18 o 
   6  16   9     1148.72      433.31    605.53 o 
   7  16   9      882.71      592.17    909.58 o 
  -6  17   9      362.31      377.72    230.47 o 
  -5  17   9      175.15      634.39    277.53 o 
  -4  17   9       30.51      167.22    107.43 o 
  -3  17   9      198.95       85.54    139.52 o 
  -2  17   9     1258.66     1309.06    255.49 o 
  -1  17   9       46.68       28.57    108.53 o 
   0  17   9     1569.53     1343.31    222.75 o 
   1  17   9        3.42       99.22    108.52 o 
   2  17   9     3020.70     3103.64    283.08 o 
   3  17   9      436.70      415.51    173.06 o 
   4  17   9       10.49       52.70     83.09 o 
   5  17   9      598.17      320.79    323.18 o 
   6  17   9      216.14      -16.53    109.51 o 
  -6  18   9      278.21      667.21    294.79 o 
  -5  18   9       30.02      109.52    219.03 o 
  -4  18   9        3.16        2.16    137.23 o 
  -3  18   9       42.51      -25.93     95.01 o 
  -2  18   9     1237.10     1328.86    331.04 o 
  -1  18   9      207.86       24.67    114.81 o 
   0  18   9       97.42      106.55    117.87 o 
   1  18   9      637.83      809.64    186.55 o 
   2  18   9        0.81       22.46     94.85 o 
   3  18   9       20.25      -81.87     81.87 o 
   4  18   9     1065.14      391.26    615.49 o 
   5  18   9       23.30        5.48    111.63 o 
   6  18   9      685.74      236.43    274.80 o 
  -5  19   9       19.53      305.53    256.06 o 
  -4  19   9      369.96      622.36    180.65 o 
  -3  19   9      166.41       79.51    133.23 o 
  -2  19   9       10.62       48.80    126.37 o 
  -1  19   9      171.87      228.03    135.80 o 
   0  19   9       68.68       -9.62    146.07 o 
   1  19   9      651.87      701.27    218.49 o 
   2  19   9       71.66      -70.49    107.19 o 
   3  19   9      679.93      222.04    272.86 o 
   4  19   9      269.12      131.50    237.39 o 
   5  19   9       64.47       94.13    139.53 o 
  -4  20   9        6.57      275.93    160.12 o 
  -3  20   9      695.99     1101.55    291.37 o 
  -2  20   9      865.69     1424.19    352.82 o 
  -1  20   9      104.51      144.33    128.21 o 
   0  20   9      861.43     1103.65    215.84 o 
   1  20   9      106.76      229.84    137.55 o 
   2  20   9       42.92      -48.60    110.45 o 
   3  20   9      441.92      342.71    469.96 o 
   4  20   9      601.33      277.60    374.91 o 
  -3  21   9       77.16      187.92    185.59 o 
  -2  21   9      291.44      117.61    206.90 o 
  -1  21   9       48.98      112.01    201.77 o 
   0  21   9       11.23       74.48    120.00 o 
   1  21   9      325.87      464.50    162.63 o 
   2  21   9      169.02       50.22    346.75 o 
   3  21   9       37.11      -62.18    110.80 o 
   0  22   9      128.39      -18.67    158.99 o 
 -10   0  10     2397.02     2899.87    432.47 o 
  -9   0  10       17.50       33.45    163.96 o 
  -8   0  10     3932.05     4836.33    522.23 o 
  -7   0  10     2681.40     2606.94    370.55 o 
  -6   0  10       22.15      -16.33    123.52 o 
  -5   0  10       20.80       15.87    145.92 o 
  -4   0  10     2196.47     2303.59    325.44 o 
  -3   0  10       21.64       60.24     69.06 o 
  -2   0  10     2922.05     2942.34    360.29 o 
  -1   0  10     3517.72     3733.85    377.86 o 
   0   0  10     8999.61     8554.15    539.96 o 
   1   0  10     2327.68     2161.72    280.02 o 
   2   0  10        3.97       39.36    121.50 o 
   3   0  10    11708.58    11393.04    622.41 o 
   4   0  10     2920.05     2882.29    336.95 o 
   5   0  10     1716.88     1941.75    295.26 o 
   6   0  10      272.62      228.06    160.54 o 
   7   0  10     3036.17     3038.48    376.93 o 
   8   0  10        6.46     -113.56    140.94 o 
 -10   1  10        4.77        5.84    144.36 o 
  -9   1  10      138.72      217.09    135.46 o 
  -8   1  10      612.44      718.95    188.75 o 
  -7   1  10        4.09       63.05    112.85 o 
  -6   1  10       28.39       71.67    111.32 o 
  -5   1  10     2422.77     2758.69    258.09 o 
  -4   1  10     5709.79     5749.79    345.24 o 
  -3   1  10      322.44      318.17     84.87 o 
  -2   1  10        5.66      -25.95     60.07 o 
  -1   1  10     2088.33     1850.68    204.39 o 
   0   1  10     2579.65     2450.37    214.17 o 
   1   1  10      164.45      113.39     85.91 o 
   2   1  10      446.31      406.81    118.86 o 
   3   1  10     2758.11     2905.74    228.74 o 
   4   1  10     2239.89     2456.46    222.07 o 
   5   1  10     1239.89     1269.75    192.16 o 
   6   1  10      755.89      947.36    326.37 o 
   7   1  10      226.10       73.83    107.27 o 
   8   1  10     1115.28     1176.69    307.55 o 
   9   1  10      239.96      168.94    191.65 o 
 -10   2  10      454.91      411.65    167.03 o 
  -9   2  10        6.53       -4.84    105.29 o 
  -8   2  10       55.00       26.92    105.36 o 
  -7   2  10     2904.63     3261.08    302.39 o 
  -6   2  10      101.43       79.21    109.50 o 
  -5   2  10     4062.33     4383.80    316.37 o 
  -4   2  10      505.31      483.77    143.82 o 
  -3   2  10      157.86      148.84     75.12 o 
  -2   2  10       13.39      -21.00     59.13 o 
  -1   2  10      202.66      269.22     83.90 o 
   0   2  10     3740.03     3204.96    464.05 o 
   1   2  10     4517.95     4335.76    277.02 o 
   2   2  10     2027.52     2219.52    211.67 o 
   3   2  10     1712.95     1926.14    214.83 o 
   4   2  10      419.20      342.72    165.99 o 
   5   2  10      735.33      789.37    155.49 o 
   6   2  10      328.56      389.64    127.84 o 
   7   2  10      130.52      256.73    125.31 o 
   8   2  10      585.75      758.11    188.36 o 
   9   2  10      198.02      204.76    124.80 o 
 -10   3  10      703.81      920.58    248.05 o 
  -9   3  10      243.87      379.57    156.42 o 
  -8   3  10       52.14       95.90    136.82 o 
  -7   3  10        0.14      -23.15    102.46 o 
  -6   3  10       40.03       75.61    109.18 o 
  -5   3  10       27.00      -79.37     81.55 o 
  -4   3  10     1751.37     1708.99    229.30 o 
  -3   3  10     3281.70     3424.95    199.60 o 
  -2   3  10      362.81      266.35     84.09 o 
  -1   3  10     1602.76     1769.94    153.48 o 
   0   3  10      670.45      542.07    109.74 o 
   1   3  10       68.98      141.03     73.61 o 
   2   3  10       98.57       30.27     81.64 o 
   3   3  10        4.90       69.87     83.70 o 
   4   3  10     4553.58     4409.09    283.34 o 
   5   3  10        8.77      -55.86     80.63 o 
   6   3  10     2202.27     2585.88    243.82 o 
   7   3  10       16.61      123.03    115.81 o 
   8   3  10       61.53       32.86    110.39 o 
   9   3  10      372.41      171.60    123.22 o 
 -10   4  10       50.88       17.60    124.91 o 
  -9   4  10      124.22      126.34    131.87 o 
  -8   4  10      836.34      422.81    570.69 o 
  -7   4  10      275.76      431.14    156.59 o 
  -6   4  10      103.84       -3.50    109.96 o 
  -5   4  10      256.39      157.00    120.01 o 
  -4   4  10        9.94       -2.94     83.84 o 
  -3   4  10      137.14      175.96     77.74 o 
  -2   4  10     1077.87     1063.70    126.60 o 
  -1   4  10      806.32      935.53    128.45 o 
   0   4  10      276.56      338.44     88.04 o 
   1   4  10       18.74      -51.49     51.49 o 
   2   4  10      598.01      703.98    116.62 o 
   3   4  10       34.29       64.62     63.61 o 
   4   4  10       43.04       42.37     66.00 o 
   5   4  10       72.63       46.27     71.32 o 
   6   4  10     1623.24     1414.75    225.92 o 
   7   4  10      403.17      309.58    143.00 o 
   8   4  10       94.11      -92.21    113.40 o 
   9   4  10      109.83      101.73    109.37 o 
  -9   5  10      109.82        3.19    106.88 o 
  -8   5  10     1206.59     1917.17    387.98 o 
  -7   5  10       21.45       37.12    114.55 o 
  -6   5  10     1282.33     1203.79    217.17 o 
  -5   5  10       66.77      126.55    118.82 o 
  -4   5  10      336.48      535.52    180.77 o 
  -3   5  10     1060.29     1045.48    133.78 o 
  -2   5  10       80.90      107.47     69.05 o 
  -1   5  10      359.76      291.72     85.15 o 
   0   5  10     1304.70     1643.61    151.03 o 
   1   5  10      714.58      639.29    110.94 o 
   2   5  10      496.15      510.06    103.09 o 
   3   5  10       48.61      126.31     68.16 o 
   4   5  10        2.01      -41.22     60.49 o 
   5   5  10       17.53       19.18     95.49 o 
   6   5  10     1286.30     1409.19    219.54 o 
   7   5  10     3002.77     2860.85    284.43 o 
   8   5  10      146.08      175.60    135.35 o 
   9   5  10      587.77      633.99    182.43 o 
  -9   6  10      111.43      213.68    141.25 o 
  -8   6  10      390.74      115.38    260.26 o 
  -7   6  10       71.75      133.61    122.21 o 
  -6   6  10        1.23       20.00    109.48 o 
  -5   6  10       18.14      -27.99     92.54 o 
  -4   6  10      882.49      867.15    177.50 o 
  -3   6  10       71.76       73.25     71.02 o 
  -2   6  10     1972.11     2019.06    165.09 o 
  -1   6  10      652.90      618.35    113.21 o 
   0   6  10      611.77      802.52    119.49 o 
   1   6  10      379.99      417.14     96.26 o 
   2   6  10      912.00      816.78    184.08 o 
   3   6  10      796.22      791.03    119.24 o 
   4   6  10       59.85      -63.59     93.06 o 
   5   6  10      456.58      389.49    140.41 o 
   6   6  10      149.54      311.30    141.19 o 
   7   6  10      283.90      307.79    144.09 o 
   8   6  10      152.83      132.88    132.64 o 
   9   6  10      229.70       57.74    159.20 o 
  -9   7  10        6.85      -42.31    113.20 o 
  -8   7  10      963.79      227.45    345.43 o 
  -7   7  10      285.95      132.35    124.80 o 
  -6   7  10     1473.52     1818.75    253.27 o 
  -5   7  10      224.01      522.53    156.46 o 
  -4   7  10     3483.34     3460.89    549.61 o 
  -3   7  10      119.34      132.45     79.69 o 
  -2   7  10      634.86      720.09    119.08 o 
  -1   7  10     3703.45     3857.50    213.70 o 
   0   7  10     2134.64     2453.24    197.23 o 
   1   7  10     1516.51     1840.29    167.82 o 
   2   7  10       88.23      190.09     76.86 o 
   3   7  10     1454.16     1528.60    181.13 o 
   4   7  10       27.34      -87.78     87.78 o 
   5   7  10       10.85      -19.60     96.26 o 
   6   7  10      255.19      306.09    138.17 o 
   7   7  10     4244.52     4784.99    506.21 o 
   8   7  10      226.94       33.66     91.31 o 
   9   7  10      674.71      820.89    234.06 o 
  -9   8  10      168.77       66.17    128.42 o 
  -8   8  10      660.57      456.21    635.63 o 
  -7   8  10      532.61      204.66    131.34 o 
  -6   8  10        9.38      139.13    113.60 o 
  -5   8  10       45.68      147.00    113.72 o 
  -4   8  10     1233.92     1048.54    196.28 o 
  -3   8  10        4.82        0.47     74.91 o 
  -2   8  10      506.99      407.36     97.83 o 
  -1   8  10     2123.57     2242.29    172.40 o 
   0   8  10     2600.97     3057.62    191.25 o 
   1   8  10       96.49       60.58     62.63 o 
   2   8  10       29.16      -14.38     68.99 o 
   3   8  10     1158.15     1314.59    205.92 o 
   4   8  10      929.10     1021.64    190.11 o 
   5   8  10       87.89      -16.49     98.49 o 
   6   8  10      196.80      261.20    135.94 o 
   7   8  10      492.95      280.12    147.19 o 
   8   8  10       15.06      -92.21     92.21 o 
   9   8  10       40.48       38.35    150.37 o 
  -9   9  10      763.30      489.47    467.16 o 
  -8   9  10      111.71      150.92    118.74 o 
  -7   9  10       75.47       73.20    128.68 o 
  -6   9  10       62.52      -39.72    117.27 o 
  -5   9  10      708.89      930.50    190.98 o 
  -4   9  10     2566.39     3142.66    339.33 o 
  -3   9  10     5202.41     5265.88    259.11 o 
  -2   9  10       13.86       35.19     71.67 o 
  -1   9  10     2813.40     2960.40    196.29 o 
   0   9  10      531.48      640.24    112.40 o 
   1   9  10        5.78      103.51     68.70 o 
   2   9  10       22.91       -2.27     92.10 o 
   3   9  10       22.20      -16.27     89.22 o 
   4   9  10     8400.02     8849.06    448.57 o 
   5   9  10       13.07      -72.16    100.52 o 
   6   9  10     2491.37     2126.10    271.26 o 
   7   9  10      367.10        2.81    100.92 o 
   8   9  10      329.82      258.81    229.30 o 
  -8  10  10      294.02      112.05    174.23 o 
  -7  10  10     1278.78     1568.24    373.51 o 
  -6  10  10        1.83       35.07    114.82 o 
  -5  10  10     2335.94     2653.15    267.01 o 
  -4  10  10       18.94      -36.84     76.11 o 
  -3  10  10      224.31      168.93     90.30 o 
  -2  10  10      164.83      236.06     90.24 o 
  -1  10  10      262.71      266.19     90.69 o 
   0  10  10     5533.35     5758.88    264.35 o 
   1  10  10     2154.22     2445.53    232.03 o 
   2  10  10     2424.19     2166.90    225.12 o 
   3  10  10     1383.87     1342.36    325.05 o 
   4  10  10      179.14      129.09    117.02 o 
   5  10  10     1442.67     1186.43    253.49 o 
   6  10  10      141.58      174.33    132.41 o 
   7  10  10      116.55       27.48     72.40 o 
   8  10  10      791.03      358.41    408.51 o 
  -8  11  10      200.80      171.16    168.71 o 
  -7  11  10       30.65      -86.21    102.82 o 
  -6  11  10      959.35     1094.44    207.81 o 
  -5  11  10     1696.92     1585.34    248.44 o 
  -4  11  10     3609.95     4042.01    445.02 o 
  -3  11  10     1142.73     1177.22    154.73 o 
  -2  11  10       30.94      -54.12     66.92 o 
  -1  11  10     2282.27     2044.86    177.46 o 
   0  11  10     5898.09     5510.69    340.84 o 
   1  11  10     1033.64     1293.38    201.48 o 
   2  11  10       28.33      -23.15     98.56 o 
   3  11  10     1558.70     1494.06    222.24 o 
   4  11  10      885.01     1146.40    210.31 o 
   5  11  10      719.68      531.46    165.54 o 
   6  11  10       44.33       14.93     97.56 o 
   8  11  10      240.53      154.67    134.10 o 
  -8  12  10     1365.18     1838.20    283.74 o 
  -7  12  10       26.98      -34.61    114.70 o 
  -6  12  10      352.30      412.07    162.64 o 
  -5  12  10       24.08      -40.44    110.64 o 
  -4  12  10     1039.12     1404.81    176.42 o 
  -3  12  10       99.07       74.55     79.93 o 
  -2  12  10     1477.88     1346.73    161.90 o 
  -1  12  10      747.02      810.80    176.27 o 
   0  12  10     1287.16     1235.07    246.57 o 
   1  12  10     2514.58     2653.37    547.43 o 
   2  12  10      784.95      825.41    281.34 o 
   3  12  10     2163.75     2440.91    298.29 o 
   4  12  10     2013.30     2296.59    243.97 o 
   5  12  10      656.43      282.45    136.88 o 
   6  12  10       76.00      -23.50    124.61 o 
   7  12  10      725.21       41.29    108.37 o 
   8  12  10        9.00      -45.47    144.81 o 
  -8  13  10       22.56      -13.69    220.90 o 
  -7  13  10        4.18       -2.88    111.73 o 
  -6  13  10      437.92      216.38    147.23 o 
  -5  13  10      739.61      736.32    182.28 o 
  -4  13  10       37.17      104.67     95.88 o 
  -3  13  10       64.84        2.10     81.67 o 
  -2  13  10        1.30      -39.84     93.26 o 
  -1  13  10      718.19      654.63    160.78 o 
   0  13  10       49.70       78.44    103.54 o 
   1  13  10     2396.59     2674.64    264.55 o 
   2  13  10      239.27      233.44    130.97 o 
   3  13  10      329.72      293.78    134.58 o 
   4  13  10      559.39      373.50    139.57 o 
   5  13  10      179.27      -26.55    104.30 o 
   6  13  10      189.47        7.21     92.64 o 
   7  13  10       48.54      -85.02     95.26 o 
  -7  14  10     1402.44     1194.06    234.13 o 
  -6  14  10       12.81       88.23    120.04 o 
  -5  14  10      437.87      648.14    172.68 o 
  -4  14  10      211.16      115.38     96.25 o 
  -3  14  10      194.76      351.94    140.38 o 
  -2  14  10      835.41     1070.82    199.11 o 
  -1  14  10      951.58     1252.19    205.98 o 
   0  14  10     1045.03      834.23    175.39 o 
   1  14  10      271.45      348.58    216.86 o 
   2  14  10      780.51     1011.01    202.80 o 
   3  14  10       69.65      -46.50    100.18 o 
   4  14  10        1.07      119.24    126.76 o 
   5  14  10      678.64      137.00    190.10 o 
   6  14  10      483.94      205.22    289.43 o 
   7  14  10        5.82      -33.22    122.27 o 
  -7  15  10       60.76      168.01    242.68 o 
  -6  15  10       63.03      239.72    157.66 o 
  -5  15  10       43.85      -34.95    114.08 o 
  -4  15  10        5.28       -0.26    185.67 o 
  -3  15  10        0.91       10.56    104.33 o 
  -2  15  10      213.13      349.95    139.89 o 
  -1  15  10       23.74       43.61    110.30 o 
   0  15  10      615.34      624.85    161.76 o 
   1  15  10       57.40      -22.79    101.69 o 
   2  15  10       56.86      -55.99     94.59 o 
   3  15  10        2.30       -8.17    110.33 o 
   4  15  10      121.19      103.96    100.11 o 
   5  15  10      514.67      299.65    354.84 o 
   6  15  10      109.59      205.82    139.09 o 
  -6  16  10       17.22       25.67    121.65 o 
  -5  16  10      875.42     1266.76    349.40 o 
  -4  16  10        4.93       45.23    150.90 o 
  -3  16  10        2.46        8.65    115.29 o 
  -2  16  10       51.07       44.19    112.74 o 
  -1  16  10      334.38      246.28    135.80 o 
   0  16  10      549.53      724.34    181.58 o 
   1  16  10       22.41      -17.79     94.39 o 
   2  16  10     3011.79     3297.49    301.60 o 
   3  16  10       33.87      -86.93     96.45 o 
   4  16  10       24.40      -85.74     92.22 o 
   5  16  10      279.56      166.61    205.66 o 
   6  16  10      841.09      400.57    321.16 o 
  -4  17  10      357.35      478.51    244.86 o 
  -3  17  10      535.09      582.57    185.05 o 
  -2  17  10      610.35      788.60    187.74 o 
  -1  17  10      488.09      508.25    168.69 o 
   0  17  10      202.31      337.91    141.77 o 
   1  17  10       63.11      229.34    116.48 o 
   2  17  10      144.94       80.52    134.64 o 
   3  17  10      392.13      502.43    159.34 o 
   4  17  10      684.38      109.21    255.20 o 
   5  17  10        3.61       55.89    118.30 o 
  -3  18  10      124.64      -78.99    121.13 o 
  -2  18  10      732.56      541.33    174.95 o 
  -1  18  10      468.32      348.10    281.18 o 
   0  18  10      992.43     1027.83    218.12 o 
   1  18  10      495.04      739.91    182.40 o 
   2  18  10      302.97      278.40    141.79 o 
   3  18  10     2950.45     3365.09    313.94 o 
   4  18  10      462.18      194.95    200.13 o 
  -3  19  10        5.56      134.75    171.59 o 
  -2  19  10      213.53      438.64    157.87 o 
  -1  19  10      514.84      668.21    174.80 o 
   0  19  10     1232.36     1391.28    240.92 o 
   1  19  10       12.41       79.50    124.40 o 
   2  19  10      102.29     -108.65    108.65 o 
   3  19  10      419.01      576.19    172.03 o 
  -2  20  10       17.18      113.14    134.66 o 
  -1  20  10       29.80      128.90    130.92 o 
   0  20  10      775.26      749.97    187.00 o 
   1  20  10      103.18       57.57    179.05 o 
   2  20  10       35.21       86.70    114.64 o 
  -9   1  11        2.11      -69.50    118.00 o 
  -8   1  11      157.81      268.41    142.28 o 
  -7   1  11      107.26      189.31    209.39 o 
  -6   1  11       74.58      118.78    123.46 o 
  -5   1  11      107.98      177.88    125.44 o 
  -4   1  11     1062.34     1321.56    220.29 o 
  -3   1  11        2.66      -20.54     63.57 o 
  -2   1  11      950.75      959.02    136.92 o 
  -1   1  11      972.81      975.20    177.74 o 
   0   1  11       12.32       -0.27     88.48 o 
   1   1  11     2016.34     1640.19    208.00 o 
   2   1  11       10.99       14.65     79.72 o 
   3   1  11      459.20      459.98    129.66 o 
   4   1  11      130.27       35.65     95.88 o 
   5   1  11      308.15      375.73    128.94 o 
   6   1  11        4.52      -14.40     96.67 o 
   7   1  11      237.59      146.21    114.32 o 
   8   1  11     1604.37     1647.27    355.93 o 
   9   1  11      542.92      321.40    259.48 o 
  -9   2  11       75.77      -86.56    104.29 o 
  -8   2  11        9.24      133.95    133.35 o 
  -7   2  11      137.33       38.68    125.84 o 
  -6   2  11       51.42       29.84    103.40 o 
  -5   2  11      515.09      891.10    213.28 o 
  -4   2  11       73.59      164.82    117.81 o 
  -3   2  11     4513.28     4691.82    240.44 o 
  -2   2  11     1608.33     1711.64    163.75 o 
  -1   2  11     1367.61     1388.10    153.64 o 
   0   2  11     1322.41     1269.02    198.72 o 
   1   2  11      365.79      446.64    125.43 o 
   2   2  11      230.59      310.93    118.85 o 
   3   2  11      247.11      292.68    112.40 o 
   4   2  11     2492.56     3005.25    254.66 o 
   5   2  11     1840.15     2028.59    226.44 o 
   6   2  11      153.49      240.13    161.40 o 
   7   2  11      610.15      693.35    265.24 o 
   8   2  11      500.27      111.26    170.89 o 
   9   2  11       25.38     -121.73    121.73 o 
  -9   3  11       51.47       23.67    121.33 o 
  -8   3  11      485.19      239.17    312.37 o 
  -7   3  11      522.40      260.23    397.23 o 
  -6   3  11      891.14      972.79    207.24 o 
  -5   3  11      704.47      473.46    157.39 o 
  -4   3  11     1336.74     1337.74    213.20 o 
  -3   3  11       56.36       45.97     63.04 o 
  -2   3  11      346.64      469.49    103.97 o 
  -1   3  11     1522.48     1488.66    153.79 o 
   0   3  11     2480.35     2091.19    170.88 o 
   1   3  11     1314.96     1405.97    153.06 o 
   2   3  11     2133.68     2273.17    181.14 o 
   3   3  11      268.09      450.96    134.97 o 
   4   3  11      192.49      274.34    116.67 o 
   5   3  11       14.92      -12.24     73.65 o 
   6   3  11      401.91      515.76    155.83 o 
   7   3  11        8.77     -106.95    106.95 o 
   8   3  11      215.93      190.13    119.35 o 
   9   3  11      325.40      294.82    186.87 o 
  -9   4  11      820.37      260.60    363.40 o 
  -8   4  11     1276.60      478.46    737.22 o 
  -7   4  11      150.42       92.92    132.47 o 
  -6   4  11     1615.18     1703.61    396.69 o 
  -5   4  11      401.77      402.28    144.69 o 
  -4   4  11     2265.14     2306.21    337.34 o 
  -3   4  11      553.17      810.58    129.25 o 
  -2   4  11     5444.52     5382.44    262.45 o 
  -1   4  11        0.01       17.99     63.24 o 
   0   4  11     2787.31     2586.83    185.89 o 
   1   4  11      291.17      169.39     80.47 o 
   2   4  11      377.04      404.10     99.58 o 
   3   4  11     1279.65     1376.73    177.58 o 
   4   4  11     1114.18     1053.54    151.81 o 
   5   4  11     1698.77     1682.85    231.58 o 
   6   4  11     1913.66     2076.80    245.25 o 
   7   4  11      918.91      403.64    570.30 o 
   8   4  11      647.05      214.52    320.77 o 
   9   4  11      154.40      145.14    235.99 o 
  -9   5  11      299.72      129.29    136.39 o 
  -8   5  11      286.63      187.58    275.58 o 
  -7   5  11     3724.63     4222.63    510.25 o 
  -6   5  11     2513.36     2410.03    330.73 o 
  -5   5  11      163.52      152.84    130.50 o 
  -4   5  11      885.43      968.02    193.40 o 
  -3   5  11      621.24      706.08    127.31 o 
  -2   5  11     1169.88     1248.75    148.24 o 
  -1   5  11       11.53       26.60     66.96 o 
   0   5  11      856.97     1012.38    232.11 o 
   1   5  11     6520.93     6759.30    290.53 o 
   2   5  11     1254.22     1419.39    173.04 o 
   3   5  11       56.78      108.35     79.79 o 
   4   5  11      664.38      717.13    131.83 o 
   5   5  11     1419.26     1504.14    229.80 o 
   6   5  11      211.28      217.29    126.77 o 
   7   5  11      377.99       81.23    238.40 o 
   8   5  11      955.11      564.25    598.53 o 
  -9   6  11       36.28       -5.58    137.00 o 
  -8   6  11      148.80       -5.97    114.89 o 
  -7   6  11        4.58       60.52    105.86 o 
  -6   6  11      773.79      825.22    208.46 o 
  -5   6  11      104.92      144.12    119.22 o 
  -4   6  11       76.98      161.32    120.51 o 
  -3   6  11    10627.33    11256.61    379.24 o 
  -2   6  11     1851.54     1869.81    227.13 o 
  -1   6  11       27.07      -12.89     75.78 o 
   0   6  11       93.50      155.02     80.49 o 
   1   6  11     1649.94     1634.36    177.28 o 
   2   6  11      828.59      813.71    131.83 o 
   3   6  11      454.87      447.34    108.59 o 
   4   6  11     2173.04     2275.62    241.90 o 
   5   6  11     1744.23     1810.87    254.78 o 
   6   6  11       20.98      -22.63    104.25 o 
   7   6  11      857.25      208.89    358.81 o 
   8   6  11       92.39       99.77    129.50 o 
  -8   7  11       22.74       88.01    123.86 o 
  -7   7  11      761.15      391.20    596.12 o 
  -6   7  11     1375.14     1170.88    221.98 o 
  -5   7  11      108.14      162.11    126.30 o 
  -4   7  11      763.54      788.30    185.51 o 
  -3   7  11      373.86      313.41    100.11 o 
  -2   7  11     2287.31     1927.16    180.97 o 
  -1   7  11      107.10        4.70     70.28 o 
   0   7  11      379.27      529.33    111.54 o 
   1   7  11     7116.79     6960.45    479.30 o 
   2   7  11      918.93     1153.05    148.70 o 
   3   7  11      259.67      122.69    115.04 o 
   4   7  11      618.79      518.64    167.54 o 
   5   7  11      159.69       64.15    116.45 o 
   6   7  11       38.72      -99.87     99.87 o 
   7   7  11       60.68      -20.21     69.36 o 
   8   7  11     1751.14     2177.27    465.14 o 
  -8   8  11       15.68     -119.40    119.40 o 
  -7   8  11       16.66      -55.67     74.58 o 
  -6   8  11     1475.57     1515.67    248.22 o 
  -5   8  11      844.79      792.85    196.32 o 
  -4   8  11      185.59      342.28    137.36 o 
  -3   8  11       50.31      125.80     83.41 o 
  -2   8  11     1026.03     1244.51    158.68 o 
  -1   8  11     1035.81      941.56    139.68 o 
   0   8  11      218.83      359.63    121.21 o 
   1   8  11      204.22      310.09     95.92 o 
   2   8  11       62.91       47.32    100.95 o 
   3   8  11      726.32      604.79    152.43 o 
   4   8  11       71.98      -22.10     90.55 o 
   5   8  11      749.57     1024.24    197.86 o 
   7   8  11      137.03       34.27     92.62 o 
   8   8  11        9.83        8.77    120.62 o 
  -8   9  11      354.37       76.66    210.71 o 
  -7   9  11        0.84      -23.58     88.31 o 
  -6   9  11      234.96      195.33    216.70 o 
  -5   9  11      407.91      291.87    159.92 o 
  -4   9  11      300.83      272.84    140.86 o 
  -3   9  11       21.15        9.62     74.32 o 
  -2   9  11       69.19       66.53     88.46 o 
  -1   9  11      760.65      746.46    131.48 o 
   0   9  11     1728.56     1908.51    203.56 o 
   1   9  11     1418.89     1468.15    214.25 o 
   2   9  11     2374.64     2785.04    263.72 o 
   3   9  11      372.17      302.92    134.63 o 
   4   9  11      174.72        0.60    133.24 o 
   5   9  11       10.91       25.13    111.09 o 
   6   9  11        9.95       57.58     79.12 o 
   7   9  11        3.15     -102.06    102.06 o 
   8   9  11       90.63       31.00    132.27 o 
  -8  10  11       35.95      -76.89    115.50 o 
  -7  10  11       18.78        8.72    113.06 o 
  -6  10  11      705.54      748.32    189.10 o 
  -5  10  11     1005.75     1467.45    311.05 o 
  -4  10  11      186.26       60.32    118.81 o 
  -3  10  11     1090.18     1485.68    174.99 o 
  -2  10  11      352.01      428.50    110.18 o 
  -1  10  11      259.74      198.65     93.49 o 
   0  10  11      561.11      301.06    133.76 o 
   1  10  11      145.12      151.15    105.47 o 
   2  10  11       65.33       11.94    105.08 o 
   3  10  11      371.26      189.33    122.15 o 
   4  10  11      110.25       17.26    109.74 o 
   5  10  11       40.64      -92.96     92.96 o 
   6  10  11      127.79      -14.24     72.19 o 
   7  10  11      158.02     -103.78    103.78 o 
  -7  11  11       26.49      212.02    152.44 o 
  -6  11  11      596.48      610.87    179.85 o 
  -5  11  11       93.16      -58.82    103.20 o 
  -4  11  11     2434.50     2479.68    255.95 o 
  -3  11  11      354.86      365.86    108.36 o 
  -2  11  11     1172.75     1626.22    174.25 o 
  -1  11  11      621.80      558.68    121.08 o 
   0  11  11       43.52      -23.60     93.77 o 
   1  11  11      166.37      201.31    111.69 o 
   2  11  11      337.66      265.10    123.31 o 
   3  11  11     1784.60     1929.16    350.33 o 
   4  11  11     1882.48     1043.96    608.64 o 
   5  11  11      141.91       -1.12     84.67 o 
   6  11  11        4.05        5.00    102.37 o 
   7  11  11      566.84      -28.81    115.67 o 
  -7  12  11       33.83       91.09    154.18 o 
  -6  12  11       36.38       41.78    125.73 o 
  -5  12  11      229.32      259.59    138.65 o 
  -4  12  11       22.58      131.55    124.33 o 
  -3  12  11     1346.86     1645.65    190.04 o 
  -2  12  11       45.49       62.00     83.51 o 
  -1  12  11       74.90      199.77    118.63 o 
   0  12  11       10.74       59.48    103.55 o 
   1  12  11      411.04      426.15    149.18 o 
   2  12  11       94.97       70.14    121.65 o 
   3  12  11       10.46      -51.71     95.78 o 
   4  12  11      670.07      511.01    186.60 o 
   5  12  11      168.95       28.60    113.41 o 
   6  12  11        9.61       37.19    117.64 o 
   7  12  11       13.71       24.22    126.65 o 
  -7  13  11     1525.91     2059.91    395.21 o 
  -6  13  11      346.06      487.71    157.20 o 
  -5  13  11      312.80      550.84    178.66 o 
  -4  13  11      147.19      -18.59    132.72 o 
  -3  13  11      101.74      157.85     98.78 o 
  -2  13  11       56.79       81.68    115.66 o 
  -1  13  11      890.02      839.58    180.30 o 
   0  13  11     2081.60     2228.55    256.20 o 
   1  13  11     3651.96     3880.17    316.91 o 
   2  13  11       69.85       91.63    114.09 o 
   3  13  11     1336.28     1027.56    200.92 o 
   4  13  11       26.17       62.25     94.69 o 
   5  13  11      277.25      211.23    181.47 o 
   6  13  11      139.27     -107.43    107.43 o 
  -6  14  11       99.13       63.54    135.98 o 
  -5  14  11       68.11       28.53    241.90 o 
  -4  14  11      189.99       89.67    138.68 o 
  -3  14  11     2133.40     2678.66    276.27 o 
  -2  14  11      872.23      828.06    188.51 o 
  -1  14  11      294.71      263.78    132.15 o 
   0  14  11      737.32      675.78    176.73 o 
   1  14  11      150.52      263.21    123.31 o 
   2  14  11       95.79       49.61    105.06 o 
   3  14  11       58.72       71.87    113.90 o 
   4  14  11     2487.72     2637.43    405.40 o 
   5  14  11     1402.11     1726.45    387.20 o 
   6  14  11       25.64      -18.32    150.04 o 
  -6  15  11      458.17      496.12    190.20 o 
  -5  15  11      563.97      492.79    176.60 o 
  -4  15  11      675.84      590.21    271.93 o 
  -3  15  11       31.54      -59.77    133.24 o 
  -2  15  11      532.55      757.42    179.55 o 
  -1  15  11     1382.66     1824.45    247.58 o 
   0  15  11       33.07      -34.51    103.47 o 
   1  15  11      257.69      208.59    131.14 o 
   2  15  11     3152.86     3755.51    326.68 o 
   3  15  11        3.86       18.72    109.78 o 
   4  15  11      528.02      295.24    539.73 o 
   5  15  11       41.15       46.78    123.99 o 
  -5  16  11      236.66      226.97    235.68 o 
  -4  16  11      136.18      -63.47    187.77 o 
  -3  16  11     1257.67     1313.42    231.45 o 
  -2  16  11     1181.24     1354.05    239.13 o 
  -1  16  11      122.89      -19.44    212.03 o 
   0  16  11     1433.99     1546.30    290.05 o 
   1  16  11      178.07      285.97    142.94 o 
   2  16  11       30.12       -9.05    141.56 o 
   3  16  11      101.03       57.16    118.25 o 
   4  16  11      590.68      271.88    284.22 o 
   5  16  11      508.07      195.88    254.42 o 
  -4  17  11      131.75      113.41    209.54 o 
  -3  17  11        0.42      103.14    132.58 o 
  -2  17  11      120.44      186.83    138.89 o 
  -1  17  11      359.47      475.41    161.71 o 
   0  17  11       63.52      330.99    161.32 o 
   1  17  11      794.33      884.68    204.58 o 
   2  17  11      407.63      567.94    174.39 o 
   3  17  11      365.52      309.15    174.31 o 
   4  17  11        2.68        6.59    115.32 o 
  -3  18  11      794.04      981.64    219.97 o 
  -2  18  11       39.42      148.66    140.93 o 
  -1  18  11       69.61      -43.34    114.46 o 
   0  18  11      452.52      474.03    164.60 o 
   1  18  11      203.17      325.12    157.12 o 
   2  18  11        2.20     -105.05    105.05 o 
   3  18  11       24.33      -59.00    118.05 o 
  -1  19  11        0.82     -109.45    168.16 o 
   0  19  11       29.07       69.96    166.06 o 
   1  19  11       85.47      133.48    133.60 o 
  -8   0  12      192.55      555.83    240.19 o 
  -7   0  12      119.26      161.79    202.39 o 
  -5   0  12     5107.31     6091.11    570.30 o 
  -4   0  12     1709.36     1626.89    355.77 o 
  -3   0  12      112.18      192.74    166.30 o 
  -2   0  12     1308.26     1344.54    324.51 o 
  -1   0  12      181.11      214.06    178.12 o 
   0   0  12      819.50      846.89    253.26 o 
   1   0  12     1643.83     1917.79    321.86 o 
   2   0  12     8035.70     8026.64    575.74 o 
   3   0  12       20.51       37.18    140.32 o 
   4   0  12      542.65      673.59    227.75 o 
   5   0  12      825.89      678.26    225.57 o 
   6   0  12      119.28      301.64    174.08 o 
   7   0  12      789.85      439.31    229.15 o 
  -8   1  12      140.32      209.99    142.18 o 
  -7   1  12       39.40       23.46     97.67 o 
  -6   1  12       36.71     -112.36    112.36 o 
  -5   1  12      666.15      726.85    183.79 o 
  -4   1  12       72.10        0.34    104.24 o 
  -3   1  12        9.71       37.11    107.06 o 
  -2   1  12     4409.61     4656.70    306.36 o 
  -1   1  12     2385.39     2630.24    198.69 o 
   0   1  12      175.48      193.42    116.64 o 
   1   1  12       19.03      109.24    147.71 o 
   2   1  12      249.07      402.51    135.53 o 
   3   1  12        6.03       55.52    100.18 o 
   4   1  12        0.58      -86.96     86.96 o 
   5   1  12      881.04     1159.28    204.75 o 
   6   1  12      845.56     1054.02    396.14 o 
   7   1  12      515.62      698.95    268.50 o 
   8   1  12       25.87        8.71    135.81 o 
  -8   2  12      371.35      258.44    423.76 o 
  -7   2  12      413.56      294.26    233.03 o 
  -6   2  12     1487.69     2046.91    420.33 o 
  -5   2  12      149.13      207.10    132.95 o 
  -4   2  12      578.34      855.97    188.81 o 
  -3   2  12      212.33      246.24    130.40 o 
  -2   2  12       83.04       46.81     78.88 o 
  -1   2  12     2892.22     2928.17    205.47 o 
   0   2  12      320.49      319.91    100.05 o 
   1   2  12     5715.50     5249.70    385.57 o 
   2   2  12     1351.29     1388.86    212.30 o 
   3   2  12     1661.52     1618.41    217.49 o 
   4   2  12       43.75      -43.89     94.66 o 
   5   2  12     1116.42     1571.03    231.58 o 
   6   2  12      301.05      402.82    147.30 o 
   7   2  12      134.80       -8.99    173.22 o 
   8   2  12      819.03      297.13    385.49 o 
  -8   3  12       30.28       78.13    125.35 o 
  -7   3  12        0.08       21.81    113.88 o 
  -6   3  12       21.38       50.77    117.15 o 
  -5   3  12      597.76      933.83    203.93 o 
  -4   3  12      964.39     1286.60    230.77 o 
  -3   3  12     2218.27     2041.36    241.42 o 
  -2   3  12      605.35      621.32    125.18 o 
  -1   3  12      653.63      527.57    137.15 o 
   0   3  12        3.61      -53.08     63.33 o 
   1   3  12      647.40      708.08    128.16 o 
   2   3  12       86.03      114.82     83.91 o 
   3   3  12     2626.81     2406.18    197.90 o 
   4   3  12      267.18      256.42    105.73 o 
   5   3  12      954.44      956.96    297.06 o 
   6   3  12       93.39      129.12    105.94 o 
   7   3  12      444.70      276.05    375.30 o 
   8   3  12        0.32      -10.09    123.41 o 
  -8   4  12       80.31      185.95    133.09 o 
  -7   4  12       71.49      -11.91    116.53 o 
  -6   4  12       61.34      -29.61     97.82 o 
  -5   4  12       86.92      193.17    135.80 o 
  -4   4  12       32.20       36.04    110.54 o 
  -3   4  12      608.31      842.59    193.03 o 
  -2   4  12        3.10       92.98     81.49 o 
  -1   4  12      168.05      363.49    104.76 o 
   0   4  12      201.41       83.42     87.53 o 
   1   4  12      903.49      877.86    137.31 o 
   2   4  12      906.02      888.29    143.52 o 
   3   4  12      253.78      285.49    100.76 o 
   4   4  12      341.92      375.80    109.33 o 
   5   4  12      350.37      339.89    296.43 o 
   6   4  12      330.25      193.93    213.36 o 
   7   4  12        6.34      -64.77     93.52 o 
   8   4  12      294.68      137.54    203.24 o 
  -8   5  12      149.30      -49.98    122.70 o 
  -7   5  12      365.96      229.69    136.96 o 
  -6   5  12      935.58      264.44    450.90 o 
  -5   5  12        2.63      110.95    134.18 o 
  -4   5  12      262.45      174.21    130.75 o 
  -3   5  12      284.56      288.27    100.98 o 
  -2   5  12      553.56      401.64    114.64 o 
  -1   5  12      329.38      361.22    102.13 o 
   0   5  12     2466.80     2464.35    193.42 o 
   1   5  12      823.31      888.23    141.02 o 
   2   5  12      610.88      664.36    124.43 o 
   3   5  12      833.93      831.07    136.68 o 
   4   5  12       49.67        5.07     95.97 o 
   5   5  12        4.84      -38.01    122.58 o 
   6   5  12      788.05      294.71    433.95 o 
   7   5  12      132.55      124.42    175.63 o 
  -8   6  12        1.30      -29.13    113.71 o 
  -7   6  12      127.69       54.30    114.97 o 
  -6   6  12      831.52      301.43    406.18 o 
  -5   6  12      122.83      190.12    136.06 o 
  -4   6  12       83.20      203.50    126.39 o 
  -3   6  12       39.63       75.50     83.97 o 
  -2   6  12       54.70       52.98     83.65 o 
  -1   6  12       23.29      -42.93     66.35 o 
   0   6  12      243.48      258.65    100.79 o 
   1   6  12      867.51     1064.57    149.90 o 
   2   6  12      471.34      442.90    111.41 o 
   3   6  12        6.67      -24.39     88.21 o 
   4   6  12        3.38        3.55     99.99 o 
   5   6  12       14.27       24.55    113.77 o 
   6   6  12       12.21       57.32     82.86 o 
   7   6  12        2.95       -6.72    123.92 o 
  -7   7  12      157.83      247.52    176.41 o 
  -6   7  12      519.06      187.14    453.70 o 
  -5   7  12      220.64      169.21    150.25 o 
  -4   7  12        3.44       31.20    111.38 o 
  -3   7  12        1.74        1.24     77.46 o 
  -2   7  12     4315.55     4259.15    250.51 o 
  -1   7  12      774.22      601.84    127.21 o 
   0   7  12     2152.05     2309.23    192.83 o 
   1   7  12       44.59      -37.04     69.28 o 
   2   7  12       89.94      105.73    113.97 o 
   3   7  12      345.79      346.73    137.05 o 
   4   7  12        0.68      -94.41     96.57 o 
   5   7  12      409.28       87.98    101.59 o 
   7   7  12       13.44       -1.48    106.17 o 
  -7   8  12       14.82       41.31    131.84 o 
  -6   8  12      334.50      106.99    240.66 o 
  -5   8  12     1617.12     1557.19    256.43 o 
  -4   8  12       51.17     -101.03    101.03 o 
  -3   8  12      130.74      242.71    101.90 o 
  -2   8  12      231.14      128.38     91.78 o 
  -1   8  12      332.28      420.29    110.39 o 
   0   8  12        5.50      -27.90     71.54 o 
   1   8  12      303.41      367.47    106.64 o 
   2   8  12     3082.63     3101.25    286.88 o 
   3   8  12      293.68      223.30    133.25 o 
   4   8  12       41.42      -29.44     97.51 o 
   5   8  12      187.87       18.21     66.94 o 
   6   8  12        1.24       30.14    108.79 o 
   7   8  12        7.63      -45.75    114.11 o 
  -7   9  12       25.24     -116.62    121.37 o 
  -6   9  12      651.11      782.84    217.25 o 
  -5   9  12     2128.52     2132.86    419.32 o 
  -4   9  12     1041.74     1121.78    217.63 o 
  -3   9  12     2347.52     2903.20    215.88 o 
  -2   9  12     2795.62     3088.20    224.87 o 
  -1   9  12      518.86      495.59    119.67 o 
   0   9  12       61.62      128.96     87.83 o 
   1   9  12      548.58      402.64    159.45 o 
   2   9  12       82.66       71.54    115.11 o 
   3   9  12     2246.47     3035.68    401.20 o 
   4   9  12      767.16      247.33    362.70 o 
   6   9  12      669.51       78.51    122.14 o 
   7   9  12      180.51       90.25    132.69 o 
  -7  10  12      105.57       28.49    150.97 o 
  -6  10  12      517.90      773.70    203.50 o 
  -5  10  12      669.55      954.45    208.68 o 
  -4  10  12     1200.11     1532.50    244.45 o 
  -3  10  12        6.68       29.15     84.75 o 
  -2  10  12      593.03      479.43    135.30 o 
  -1  10  12     1175.12     1200.78    165.40 o 
   0  10  12      356.61      373.27    131.56 o 
   1  10  12     3035.04     3433.34    298.31 o 
   2  10  12      303.62      268.06    218.41 o 
   3  10  12     1411.39      470.03    518.26 o 
   4  10  12      421.98       71.88    195.70 o 
   5  10  12      510.71      -31.75     98.45 o 
   6  10  12       11.57      -25.28    120.01 o 
  -6  11  12      259.73      330.25    169.63 o 
  -5  11  12       12.10       54.88    126.19 o 
  -4  11  12      110.13       31.52    124.18 o 
  -3  11  12       78.27       22.60    137.97 o 
  -2  11  12     2058.53     2361.01    203.65 o 
  -1  11  12     2790.20     3006.44    287.08 o 
   0  11  12      402.45      566.85    164.81 o 
   1  11  12      265.95      117.18    127.41 o 
   2  11  12       19.63       -2.27    108.04 o 
   3  11  12       55.02       32.32     90.58 o 
   4  11  12       31.60       -0.48     93.50 o 
   5  11  12      304.73        7.65    107.57 o 
  -6  12  12      312.44      246.73    158.50 o 
  -5  12  12      960.39      981.91    211.77 o 
  -4  12  12      613.84      728.03    188.01 o 
  -3  12  12      148.50      201.17    106.74 o 
  -2  12  12      883.59     1259.67    223.50 o 
  -1  12  12       50.36      127.80    135.82 o 
   0  12  12      111.69      136.88    201.69 o 
   1  12  12       36.38       93.28    111.95 o 
   2  12  12     2111.28     2296.17    256.92 o 
   3  12  12      614.34      671.74    173.83 o 
   4  12  12      209.14      116.99    128.34 o 
   5  12  12       94.06      -50.37    106.42 o 
   6  12  12      104.31      115.90    211.72 o 
  -5  13  12      211.23      232.09    126.51 o 
  -4  13  12       61.44       29.46    128.93 o 
  -3  13  12        1.63       19.09    108.45 o 
  -2  13  12      164.14      212.20    124.95 o 
  -1  13  12      892.29     1134.15    217.07 o 
   0  13  12      393.31      519.13    163.65 o 
   1  13  12      100.25      126.43    148.64 o 
   2  13  12       22.41      -23.52    111.26 o 
   3  13  12       74.49       -7.17    109.49 o 
   4  13  12      418.50      451.73    168.23 o 
   5  13  12        0.88      -47.96    124.17 o 
  -5  14  12       45.98       61.66    124.43 o 
  -4  14  12      439.53      526.12    270.21 o 
  -3  14  12       72.15      -44.23    185.20 o 
  -2  14  12      349.14      213.99    129.03 o 
  -1  14  12     1561.39     1784.46    284.76 o 
   0  14  12       34.22       85.08    123.75 o 
   1  14  12      522.56      672.99    190.74 o 
   2  14  12      122.36      111.16    128.91 o 
   3  14  12       17.91       71.58    114.12 o 
   4  14  12      872.68      873.92    204.30 o 
  -4  15  12        1.11     -196.79    199.12 o 
  -3  15  12      101.87       64.39    130.48 o 
  -2  15  12       32.70       91.80    121.80 o 
  -1  15  12       85.83      169.31    130.04 o 
   0  15  12      187.43      260.91    136.76 o 
   1  15  12      135.73      184.82    134.42 o 
   2  15  12       45.64       92.26    121.29 o 
   3  15  12      106.04      182.17    133.18 o 
   4  15  12      146.15      119.24    129.50 o 
  -3  16  12      473.92     1052.23    326.22 o 
  -2  16  12      513.62      867.31    198.66 o 
  -1  16  12      482.00      827.63    216.62 o 
   0  16  12        5.28        6.80    107.51 o 
   1  16  12     1169.82     1709.18    268.27 o 
   2  16  12        4.77      -75.84    105.38 o 
   3  16  12      126.54      170.00    238.01 o 
  -2  17  12       56.96       63.71    121.60 o 
  -1  17  12      214.31      306.18    156.74 o 
   0  17  12        3.06     -180.85    206.51 o 
   1  17  12      334.01      350.84    169.01 o 
  -7   1  13        7.41       22.49    121.63 o 
  -6   1  13        2.72       59.79    117.91 o 
  -5   1  13      288.23      -33.12     80.24 o 
  -3   1  13       14.47      100.38    114.65 o 
  -2   1  13      889.41     1002.94    153.11 o 
  -1   1  13      429.83      392.51    118.05 o 
   0   1  13       52.97      171.06     91.24 o 
   1   1  13      107.45      -42.11    100.99 o 
   2   1  13     1423.99     1299.37    221.06 o 
   3   1  13      874.83      967.89    189.10 o 
   4   1  13     1119.12     1051.27    206.76 o 
   5   1  13      516.43      718.38    272.24 o 
   6   1  13       18.16       94.94    129.90 o 
   7   1  13      160.13      564.54    207.06 o 
  -7   2  13       79.54      115.30    149.46 o 
  -6   2  13      320.80      138.88    130.88 o 
  -5   2  13      434.23       77.35     76.46 o 
  -3   2  13        4.22     -116.52    116.52 o 
  -2   2  13      625.44      591.08    132.31 o 
  -1   2  13      955.85     1004.08    157.90 o 
   0   2  13      232.03      216.61    100.25 o 
   1   2  13        3.07       33.46     76.84 o 
   2   2  13      295.45      110.88     88.17 o 
   3   2  13     1891.68     1857.18    197.96 o 
   4   2  13        9.59      -12.86     77.28 o 
   5   2  13      158.58       78.43     94.34 o 
   6   2  13      164.95       99.74    116.65 o 
   7   2  13      364.48      163.45    148.22 o 
  -7   3  13      543.81      160.13    280.25 o 
  -6   3  13      113.93       67.31    140.32 o 
  -5   3  13      812.77      250.03    564.23 o 
  -4   3  13      201.10       84.56    131.37 o 
  -3   3  13        0.12      -55.96    110.43 o 
  -2   3  13      175.55      201.41     97.12 o 
  -1   3  13      137.32      164.07     94.94 o 
   0   3  13     1567.03     1455.87    180.62 o 
   1   3  13      883.71     1130.87    163.53 o 
   2   3  13     1497.66     1838.41    193.07 o 
   3   3  13     1474.83     1351.40    180.38 o 
   4   3  13       96.46       70.20     91.04 o 
   5   3  13      291.04      295.67    152.38 o 
   6   3  13      100.96        3.23     89.95 o 
   7   3  13       73.12      103.03    142.09 o 
  -7   4  13       81.59      -21.21    134.24 o 
  -6   4  13      432.30      413.84    389.30 o 
  -5   4  13       99.64      -34.65    146.85 o 
  -4   4  13      318.78      294.56    153.41 o 
  -3   4  13     2712.02     2690.48    379.73 o 
  -2   4  13     2761.43     2692.51    215.52 o 
  -1   4  13     2140.84     2532.87    207.81 o 
   0   4  13       29.52       19.54     82.29 o 
   1   4  13      224.90      276.28    108.94 o 
   2   4  13       87.10       80.67     88.84 o 
   3   4  13       62.27       15.44     82.26 o 
   4   4  13     1436.30     1540.58    239.97 o 
   5   4  13      124.13     -103.14    103.14 o 
   6   4  13     1400.40     1821.81    413.18 o 
  -7   5  13      216.42      211.10    155.90 o 
  -6   5  13       14.53       32.73    128.08 o 
  -5   5  13      531.87      185.33    293.55 o 
  -4   5  13     1500.14     1752.06    263.17 o 
  -3   5  13        0.47       31.28    121.00 o 
  -2   5  13      321.88      391.82    119.24 o 
  -1   5  13     1803.29     2103.39    199.52 o 
   0   5  13     1230.27     1548.78    184.28 o 
   1   5  13       51.76       -1.70     73.13 o 
   2   5  13      444.75      470.15    124.94 o 
   3   5  13     2634.45     2468.58    212.46 o 
   4   5  13      276.00       95.24    106.93 o 
   5   5  13      123.19      128.39    102.60 o 
   6   5  13      229.87       87.49    134.29 o 
  -7   6  13      313.15      442.11    247.19 o 
  -6   6  13      435.33      240.97    485.52 o 
  -5   6  13       80.99      -89.21     89.73 o 
  -4   6  13     1716.07     2081.18    264.90 o 
  -3   6  13       15.40       19.72    129.49 o 
  -2   6  13       51.47      118.26     93.52 o 
  -1   6  13      479.90      529.72    132.77 o 
   0   6  13     4156.72     3819.79    292.36 o 
   1   6  13       62.35       84.52     91.35 o 
   2   6  13      342.62      385.21    115.14 o 
   3   6  13     1703.74     1458.55    892.00 o 
   4   6  13      305.82       61.30    104.53 o 
   5   6  13        2.41       17.37     94.05 o 
   6   6  13       23.39      -97.82    121.90 o 
  -6   7  13      558.48      234.12    360.29 o 
  -5   7  13      400.96      607.14    273.48 o 
  -4   7  13       65.06       70.15    133.59 o 
  -3   7  13        1.01       81.42    122.88 o 
  -2   7  13        7.20      -71.19     79.79 o 
  -1   7  13      897.02      649.37    244.81 o 
   0   7  13     1241.47     1043.27    165.16 o 
   1   7  13        9.58       29.77     82.50 o 
   2   7  13     1339.17     1983.44    342.24 o 
   3   7  13      799.46      355.39    493.68 o 
   4   7  13      104.71       79.75     80.05 o 
   5   7  13       26.19        2.35     99.82 o 
   6   7  13       90.33      -57.66    101.47 o 
  -6   8  13      222.04      340.84    170.10 o 
  -5   8  13       70.42      159.67    143.61 o 
  -4   8  13       13.84      157.01    141.10 o 
  -3   8  13     1324.63     1496.95    250.30 o 
  -2   8  13       13.87      -79.79     79.79 o 
  -1   8  13     1076.06     1266.69    172.63 o 
   0   8  13       18.99      -51.14     78.91 o 
   1   8  13      916.28      337.82    294.72 o 
   2   8  13        4.46       54.75    106.14 o 
   3   8  13      298.85      199.56    233.73 o 
   4   8  13      266.17      132.12    254.42 o 
   5   8  13      554.39       30.07    116.55 o 
   6   8  13      322.65       29.38    123.69 o 
  -6   9  13       15.02      165.63    155.16 o 
  -5   9  13      345.21      170.93    148.02 o 
  -4   9  13       20.35      105.03    187.07 o 
  -3   9  13        0.62       55.40    117.89 o 
  -2   9  13      191.54      210.92    105.97 o 
  -1   9  13       56.34       50.76     82.67 o 
   0   9  13       11.63      -64.97     97.02 o 
   1   9  13     1880.91     2134.03    349.55 o 
   2   9  13       78.65      151.50     99.16 o 
   3   9  13      112.53      191.98    107.08 o 
   4   9  13      514.82      168.09    146.00 o 
   5   9  13      384.84      -63.30    108.91 o 
  -5  10  13      401.78      347.64    179.55 o 
  -4  10  13       39.11      -65.16    116.82 o 
  -3  10  13      111.26      153.00    198.81 o 
  -2  10  13        6.02      -44.13     87.75 o 
  -1  10  13       77.06      133.47    131.61 o 
   0  10  13      245.32      208.41    126.45 o 
   1  10  13      111.95      116.31    115.52 o 
   2  10  13       23.30      -10.86     91.41 o 
   3  10  13      326.14      213.81    203.01 o 
   4  10  13       10.00      100.54    115.89 o 
   5  10  13       11.13       79.61    177.19 o 
  -5  11  13     1268.08     1514.68    394.74 o 
  -4  11  13       54.09      300.61    133.25 o 
  -3  11  13      309.18      515.79    209.54 o 
  -2  11  13      209.72      295.10    143.58 o 
  -1  11  13        0.21      117.65    126.86 o 
   0  11  13       18.46      161.89    120.98 o 
   1  11  13        0.26      -62.93     98.08 o 
   2  11  13     1017.58     1373.77    242.94 o 
   3  11  13       16.59      152.99    124.36 o 
   4  11  13      169.82       -8.22    107.14 o 
  -4  12  13       71.52      131.64    106.63 o 
  -3  12  13      329.40      416.91    224.48 o 
  -2  12  13      152.20      171.92    146.77 o 
  -1  12  13      802.30      571.34    171.67 o 
   0  12  13      682.87      807.48    200.99 o 
   1  12  13       60.81       37.55    119.51 o 
   2  12  13      819.04      891.48    239.18 o 
   3  12  13      179.64       52.33    133.71 o 
   4  12  13        7.99     -107.96    107.96 o 
  -4  13  13      928.44     1214.02    383.15 o 
  -3  13  13        0.24       28.31    183.57 o 
  -2  13  13      515.80      787.93    204.72 o 
  -1  13  13      808.03     1087.22    211.89 o 
   0  13  13     1019.82     1129.88    226.13 o 
   1  13  13        2.12      -58.55    104.88 o 
   2  13  13     1205.50      906.39    205.49 o 
   3  13  13      460.70      538.07    164.03 o 
  -3  14  13      106.16      166.30    239.26 o 
  -2  14  13      231.58      323.68    154.88 o 
  -1  14  13      831.93      742.68    198.74 o 
   0  14  13      203.26      249.10    136.50 o 
   1  14  13      118.93       58.38    134.36 o 
   2  14  13       34.93      -34.31    187.61 o 
  -1  15  13      142.69       99.18    135.81 o 
   0  15  13       45.10       38.75    117.00 o 
   1  15  13      885.01     1078.51    259.79 o 
  -6   0  14      401.32      -61.45    198.66 o 
  -5   0  14      704.63     -108.74    144.21 o 
  -4   0  14      252.47      -98.32    151.21 o 
  -3   0  14       14.76      -38.27    102.21 o 
  -2   0  14      397.50      255.90    186.21 o 
  -1   0  14      322.85      342.05    136.21 o 
   0   0  14     2351.93     2489.65    403.07 o 
   1   0  14     3651.28     3901.23    457.67 o 
   2   0  14      507.78      380.20    219.81 o 
   3   0  14       71.66       47.45    166.30 o 
   4   0  14       43.18     -133.16    133.16 o 
   5   0  14      759.02      968.23    266.48 o 
  -6   1  14        8.68       64.15    146.14 o 
  -5   1  14        6.83      -68.44    119.00 o 
  -4   1  14      308.08      -52.74     98.26 o 
  -2   1  14      759.20       51.70    163.34 o 
  -1   1  14      214.44      229.24    110.62 o 
   0   1  14     1548.71     1816.02    201.81 o 
   1   1  14      221.30      395.09    120.22 o 
   2   1  14        5.53      101.79    138.53 o 
   3   1  14       26.66      -71.28    106.45 o 
   4   1  14      591.98      717.46    188.74 o 
   5   1  14     1107.13     1153.33    300.08 o 
  -6   2  14      151.26      243.51    175.24 o 
  -5   2  14        1.98       35.73    127.83 o 
  -3   2  14        3.25      -64.33     73.86 o 
  -2   2  14      793.48      345.39    404.16 o 
  -1   2  14      565.12      319.41    232.75 o 
   0   2  14     1179.59      938.51    159.98 o 
   1   2  14       63.20        8.56    105.45 o 
   2   2  14      805.16      866.36    158.75 o 
   3   2  14      345.21      447.87    129.45 o 
   4   2  14     1611.83     1743.82    209.21 o 
   5   2  14      212.22      131.38    143.02 o 
  -6   3  14      712.10      257.36    391.94 o 
  -5   3  14        0.50        1.07    203.56 o 
  -4   3  14      758.76      -43.19     98.70 o 
  -3   3  14       77.28       68.12     88.58 o 
  -2   3  14      740.65      188.08    493.29 o 
  -1   3  14        0.47      -45.85     77.81 o 
   0   3  14      647.69      579.59    341.96 o 
   1   3  14        0.53       -4.81     79.52 o 
   2   3  14       59.99      -58.05     80.81 o 
   3   3  14     1364.06     1425.54    184.98 o 
   4   3  14       20.72       -9.25     97.86 o 
   5   3  14      126.22       84.17    133.71 o 
  -5   4  14        5.05       39.10    169.41 o 
  -4   4  14        3.26       11.32    113.22 o 
  -3   4  14      250.12       71.45    139.15 o 
  -2   4  14      770.02      254.29    495.55 o 
  -1   4  14      811.03      326.82    329.13 o 
   0   4  14       74.27       86.12     89.82 o 
   1   4  14      960.93      501.51    367.33 o 
   2   4  14       37.08      -17.52     79.28 o 
   3   4  14      107.30        5.68     75.15 o 
   4   4  14       60.83      135.92    130.47 o 
   5   4  14      617.81      582.83    189.28 o 
  -5   5  14       18.09      -15.19    132.60 o 
  -4   5  14       40.56      -69.50    120.55 o 
  -3   5  14      313.78      182.40    121.46 o 
  -2   5  14      803.39     1184.31    308.33 o 
  -1   5  14        1.06      -43.04     63.77 o 
   0   5  14     1032.01      794.55    363.16 o 
   1   5  14       72.66       29.08     67.00 o 
   2   5  14      215.78      213.53    146.64 o 
   3   5  14      301.92      153.51    175.87 o 
   4   5  14      140.59       66.35    122.31 o 
   5   5  14       33.89       54.92    127.80 o 
  -5   6  14       21.87      139.62    147.11 o 
  -4   6  14      101.85      365.48    166.93 o 
  -3   6  14       85.83       42.92    113.24 o 
  -2   6  14       53.93       18.40     79.19 o 
  -1   6  14       84.90      188.35     84.99 o 
   0   6  14      188.86       -0.03     91.60 o 
   1   6  14       24.32       15.32     67.71 o 
   2   6  14       99.00      100.12    106.00 o 
   3   6  14       10.63      148.97    154.01 o 
   4   6  14      102.48      -14.25    114.93 o 
   5   6  14       69.18      -52.73    117.68 o 
  -5   7  14       66.80      158.98    168.20 o 
  -4   7  14       12.48      107.66    151.45 o 
  -3   7  14     1685.36     2115.77    276.04 o 
  -2   7  14       77.17      136.43    103.42 o 
  -1   7  14      581.70      332.45    220.22 o 
   0   7  14       11.16       36.48     85.48 o 
   1   7  14      266.74      119.47    217.56 o 
   2   7  14      216.52      147.90    121.56 o 
   3   7  14       18.05       19.65    114.27 o 
   4   7  14       16.75      -13.63    117.03 o 
  -4   8  14      507.40      505.42    360.52 o 
  -3   8  14       90.42        2.91    108.19 o 
  -2   8  14        1.66      -42.33     85.92 o 
  -1   8  14      111.54      128.36     96.37 o 
   0   8  14      736.19      337.64    432.39 o 
   1   8  14     1084.60      536.00    708.67 o 
   2   8  14      101.72       92.63    160.08 o 
   3   8  14      210.31      119.92    122.51 o 
   4   8  14     1568.63      745.59    980.60 o 
  -4   9  14     1492.36     1346.05    264.64 o 
  -3   9  14      387.29      438.69    152.06 o 
  -2   9  14      214.83       81.18    124.37 o 
  -1   9  14       35.47        9.50    167.31 o 
   0   9  14     1702.07     1992.90    267.85 o 
   1   9  14      107.57      222.71    176.10 o 
   2   9  14      200.35      126.34    198.19 o 
   3   9  14      924.85      164.14    451.60 o 
   4   9  14      557.43     -116.98    172.68 o 
  -3  10  14      184.57      254.21    135.16 o 
  -2  10  14      116.35      308.99    147.31 o 
  -1  10  14        5.62      -43.02    163.89 o 
   0  10  14      233.53      568.78    185.12 o 
   1  10  14      473.50      378.38    332.60 o 
   2  10  14      367.93      157.99    128.88 o 
   3  10  14      288.11      190.86    241.36 o 
  -3  11  14      867.30      774.09    313.31 o 
  -2  11  14      352.26      824.49    292.46 o 
  -1  11  14      328.22      339.75    166.30 o 
   0  11  14        6.82       72.71    112.25 o 
   1  11  14      454.83      428.00    299.62 o 
   2  11  14      131.08      113.84    150.12 o 
  -1  12  14        0.96       -0.18    119.95 o 
   0  12  14      481.95      654.32    186.92 o 
   1  12  14     1234.55     1459.81    266.40 o 
  -4   1  15       60.68      -32.39    130.10 o 
  -3   1  15      243.45       90.79    129.92 o 
  -2   1  15      111.14        0.98    119.55 o 
  -1   1  15       33.66       96.54     79.15 o 
   0   1  15        1.48      -35.87     85.61 o 
   1   1  15       63.17       83.60    100.52 o 
   2   1  15     1206.96     1210.96    186.82 o 
   3   1  15        1.90       78.20    108.56 o 
  -4   2  15       13.77      -24.31    130.02 o 
  -3   2  15       79.54        5.74    131.57 o 
  -2   2  15      163.98      247.21    221.76 o 
  -1   2  15       62.31       41.34     96.89 o 
   0   2  15      175.85       84.21     95.47 o 
   1   2  15       23.47       12.84     85.32 o 
   2   2  15      109.08       15.83     87.41 o 
   3   2  15      405.16      368.45    128.39 o 
  -4   3  15       86.43       -0.94    136.44 o 
  -3   3  15      100.26       74.30    124.47 o 
  -2   3  15      481.41      277.97    315.09 o 
  -1   3  15      635.50      568.87    242.23 o 
   0   3  15        0.45        3.79     84.86 o 
   1   3  15     1690.92     1892.05    245.03 o 
   2   3  15      863.52      724.57    428.02 o 
   3   3  15        1.77       67.48     89.31 o 
  -3   4  15     1348.46      465.22    466.23 o 
  -2   4  15     1027.90      363.49    520.75 o 
  -1   4  15       76.51       29.05     98.50 o 
   0   4  15        8.32      -73.66     76.24 o 
   1   4  15      265.50      173.38    101.14 o 
   2   4  15       14.17      124.98    121.61 o 
   3   4  15      397.63      274.62    153.04 o 
  -3   5  15      138.13      169.88    159.18 o 
  -2   5  15      258.99      186.42    352.20 o 
  -1   5  15       19.24       98.16     92.36 o 
   0   5  15      131.80      113.71     89.57 o 
   1   5  15      278.70      224.64    125.58 o 
   2   5  15     1457.70      594.07    726.79 o 
   3   5  15      162.03      205.00    196.63 o 
  -3   6  15        6.41      171.47    153.89 o 
  -2   6  15     4006.64     4295.43    522.38 o 
  -1   6  15      296.42      233.80    219.20 o 
   0   6  15      322.80      162.35    112.40 o 
   1   6  15      416.80      100.49    208.30 o 
   2   6  15       66.72       41.62    121.87 o 
  -2   7  15       89.83       20.65    153.41 o 
  -1   7  15      103.17      111.62    105.19 o 
   0   7  15        0.60      -41.80    115.23 o 
   1   7  15      499.17      272.67    249.91 o 
   2   7  15      260.39      143.63    132.44 o 
  -1   8  15       27.07       49.96    124.27 o 
   0   8  15      195.71      105.36    119.52 o 
   1   8  15      218.55      240.16    218.41 o 
                                                 
